# Supplementary material for: Coordinate regulation of methanol utilization pathway genes of Komagataella phaffii by transcription factors and chromatin modifiers
Source: Front Microbiol. 2022 Sep 6;13:991192. doi: 10.3389/fmicb.2022.991192 (PMC9485576; doi:10.3389/fmicb.2022.991192)
Supplement: Supplementary file 3 [file Table_1.xlsx]

## Sheet: Read_Me
Suppporting information 1: RNA seq analysis of K. phaffii GS115, ∆gcn5, ∆gal83, ∆mxr1, and ∆trm1 cultured in YNBM
Column Header	Description
Id	unique feature identifier (GeneID) retrieved from NCBI genbank annotation
GeneID	Gene ID retrieved from NCBI genbank annotation
Protein_name	Functional description of protein
Gene name	Three-letter gene names and PP7435 annotation (used in heat maps); retrieved from UniProtKB
log2FC_∆gcn5	log2(FC) as estimated by the GLM model. It reflects the differential expression between GS115 and ∆gcn5 and can be interpreted as log2(GS115/∆gcn5). If this value is: around 0: the feature expression is similar in both. positive: the feature is up-regulated (Test>Ref) conditions. negative: the feature is down-regulated (Test<Ref)
padj_∆gcn5	BH adjusted p-values (adjusted p-value for multiple testing calculated using Benjamin-Hochberg correction method)
log2FC_∆gal83	log2(FC) as estimated by the GLM model. It reflects the differential expression between GS115 and ∆gal83 and can be interpreted as log2(GS115/∆gal83). If this value is: around 0: the feature expression is similar in both. positive: the feature is up-regulated (Test>Ref) conditions. negative: the feature is down-regulated (Test<Ref)
padj_∆gal83	BH adjusted p-values (adjusted p-value for multiple testing calculated using Benjamin-Hochberg correction method)
log2FC_∆mxr1	log2(FC) as estimated by the GLM model. It reflects the differential expression between GS115 and ∆mxr1 and can be interpreted as log2(GS115/∆mxr1). If this value is: around 0: the feature expression is similar in both. positive: the feature is up-regulated (Test>Ref) conditions. negative: the feature is down-regulated (Test<Ref)
padj_∆mxr1	BH adjusted p-values (adjusted p-value for multiple testing calculated using Benjamin-Hochberg correction method)
log2FC_∆trm1	log2(FC) as estimated by the GLM model. It reflects the differential expression between GS115 and ∆trm1 and can be interpreted as log2(GS115/∆trm1). If this value is: around 0: the feature expression is similar in both. positive: the feature is up-regulated (Test>Ref) conditions. negative: the feature is down-regulated (Test<Ref)
padj_∆trm1	BH adjusted p-values (adjusted p-value for multiple testing calculated using Benjamin-Hochberg correction method)
UniRef100_Hit	protein sequences annotated against the Uniref100 protein database using BLASTp module of Diamond
Locus_tag	Locus Tag retrieved from NCBI genbank annotation
gene_biotype	Bio-type of the gene (Protein or misc RNA)
Protein_product	Protein_Id retrieved from NCBI genbank annotation
Gene ontology IDs	Gene ontology IDs
Gene ontology (GO)	Gene ontology
Gene ontology (biological process)	Gene ontology for biological process
Gene ontology (cellular component)	Gene ontology for cellular component
Gene ontology (molecular function)	Gene ontology for molecular function
Data deposited in GEO under accession No. 186300

## Sheet: data
Id	GeneID	Protein_name	Gene name	log2FC_Dgcn5	padj_Dgcn5	log2FC_Dgal83	padj_Dga83	log2FC_Dmxr1	padj_Dmxr1	log2FC_Dtrm1	padj_Dtrm1	UniRef100_Hit	Locus_tag	gene_biotype	Protein_product	GeneOntology_IDs	GeneOntology	GeneOntology_BiologicalProcess	GeneOntology_CellularComponent	GeneOntology_MolecularFunction
gene0	ACIB2EUKG767780	Conserved predicted protein	PP7435_Chr1-0001	1.62898	3.49e-05	1.21996	0.00208114	-1.92968	0.000151953	1.41417	0.00311985	F2QL95	BQ9382_C1-0005	protein_coding	SOP78685.1	-	-	-	-	-
gene1	ACIB2EUKG767781	Hexose transporter with moderate affinity for glucose	NA	0.521042	6.95e-05	0.500793	0.000104168	-0.118757	0.408867	-0.105355	0.548813	C4QUZ0	BQ9382_C1-0010	protein_coding	SOP78686.1	GO:0016021; GO:0022857	integral component of membrane [GO:0016021]; transmembrane transporter activity [GO:0022857]	-	integral component of membrane [GO:0016021]	transmembrane transporter activity [GO:0022857]
gene10	ACIB2EUKG767790	NAD(P)-binding Rossmann-fold domains	PP7435_Chr1-0011	-0.545159	0.028258	-1.09957	5.19e-06	-1.62809	5.6e-11	-0.0757028	0.821684	F2QLA5	BQ9382_C1-0055	protein_coding	SOP78695.1	GO:0016491	oxidoreductase activity [GO:0016491]	-	-	oxidoreductase activity [GO:0016491]
gene100	ACIB2EUKG767875	Genomic scaffold, Kuraishia_capsulata_scaffold_4	IGO2 PP7435_Chr1-0097	-0.0200385	0.930833	0.129002	0.497042	0.693403	7.23e-05	0.472634	0.0314173	F2QLX6	BQ9382_C1-0505	protein_coding	SOP78778.1	-	-	-	-	-
gene1000	ACIB2EUKG768743	Mitochondrial outer membrane protein IML2	PP7435_Chr1-0949	-0.0437067	0.806964	1.2457	3.75e-19	0.21429	0.15831	0.497826	0.00513236	F2QLJ1	BQ9382_C1-5005	protein_coding	SOP79646.1	-	-	-	-	-
gene1001	ACIB2EUKG768744	Mitochondrial inner membrane localized ATP-dependent DNA helicase	HMI1 PP7435_Chr1-0950	0.653742	5.45e-06	0.709007	5.22e-07	0.557432	9.82e-05	0.772701	8.17953e-06	F2QLJ2	BQ9382_C1-5010	protein_coding	SOP79647.1	GO:0003677; GO:0003678; GO:0005524	ATP binding [GO:0005524]; DNA binding [GO:0003677]; DNA helicase activity [GO:0003678]	-	-	ATP binding [GO:0005524]; DNA binding [GO:0003677]; DNA helicase activity [GO:0003678]
gene1002	ACIB2EUKG768745	Ribonucleases P/MRP protein subunit POP3.6kDa subunit	POP3 PP7435_Chr1-0951	1.21488	8.56e-23	1.08864	1.35e-18	0.271965	0.0403476	0.224239	0.175643	F2QLJ3	BQ9382_C1-5015	protein_coding	SOP79648.1	GO:0006364; GO:0008033	rRNA processing [GO:0006364]; tRNA processing [GO:0008033]	rRNA processing [GO:0006364]; tRNA processing [GO:0008033]	-	-
gene1003	ACIB2EUKG768746	Myosin-9, non-muscle IIa|, type A	PP7435_Chr1-0952	0.481574	0.0053063	-0.0639905	0.734698	0.101356	0.594044	0.480662	0.0216121	F2QLJ4	BQ9382_C1-5020	protein_coding	SOP79649.1	-	-	-	-	-
gene1004	ACIB2EUKG768747	Conserved predicted protein	PP7435_Chr1-0953	-0.335495	0.0189141	1.02027	1.43e-14	1.17441	5.8e-19	1.86687	1.49534e-31	F2QLJ5	BQ9382_C1-5025	protein_coding	SOP79650.1	-	-	-	-	-
gene1005	ACIB2EUKG768748	Vacuolar protein that presumably functions within the endosomal-vacuolar trafficking pathway	RCR1 PP7435_Chr1-0954	-0.565171	5.14e-05	0.895122	2.61e-11	1.07723	7e-16	1.83689	4.54084e-30	A0A1G4KPE4	BQ9382_C1-5030	protein_coding	SOP79651.1	-	-	-	-	-
gene1006	ACIB2EUKG768749	Meiosis-specific protein that initiates meiotic recombination	NA	-1.05352	1.37e-08	-0.0242786	0.90968	0.768658	2.11e-05	0.617603	0.00602113	C4QXP0	BQ9382_C1-5035	protein_coding	SOP79652.1	GO:0000737; GO:0003677; GO:0005524; GO:0005694; GO:0016889	chromosome [GO:0005694]; ATP binding [GO:0005524]; DNA binding [GO:0003677]; endodeoxyribonuclease activity, producing 3'-phosphomonoesters [GO:0016889]; DNA catabolic process, endonucleolytic [GO:0000737]	DNA catabolic process, endonucleolytic [GO:0000737]	chromosome [GO:0005694]	ATP binding [GO:0005524]; DNA binding [GO:0003677]; endodeoxyribonuclease activity, producing 3'-phosphomonoesters [GO:0016889]
gene1007	ACIB2EUKG768750	Nicotinic acid mononucleotide adenylyltransferase, involved in pathwaysof NAD biosynthesis	NMA1 PP7435_Chr1-0956	-0.980654	1.34e-16	-0.339262	0.00531429	0.263647	0.033108	0.0220049	0.899329	F2QLJ8	BQ9382_C1-5040	protein_coding	SOP79653.1	GO:0000309; GO:0005524; GO:0009435	ATP binding [GO:0005524]; nicotinamide-nucleotide adenylyltransferase activity [GO:0000309]; NAD biosynthetic process [GO:0009435]	NAD biosynthetic process [GO:0009435]	-	ATP binding [GO:0005524]; nicotinamide-nucleotide adenylyltransferase activity [GO:0000309]
gene1008	ACIB2EUKG768751	Transcription initiation factor TFIID subunit 10	TAF10 PP7435_Chr1-0957	0.547981	0.00131328	-0.651594	0.000151406	0.3175	0.0687011	-0.147927	0.517207	F2QLJ9	BQ9382_C1-5045	protein_coding	SOP79654.1	GO:0003743; GO:0005634; GO:0006352	nucleus [GO:0005634]; translation initiation factor activity [GO:0003743]; DNA-templated transcription, initiation [GO:0006352]	DNA-templated transcription, initiation [GO:0006352]	nucleus [GO:0005634]	translation initiation factor activity [GO:0003743]
gene1009	ACIB2EUKG768752	Tata-box binding protein	SPT15 PP7435_Chr1-0958	-0.848429	1.07e-14	-0.811455	1.11e-13	0.0743792	0.5532	-0.249001	0.0788469	F2QLK0	BQ9382_C1-5050	protein_coding	SOP79655.1	GO:0003677; GO:0006352	DNA binding [GO:0003677]; DNA-templated transcription, initiation [GO:0006352]	DNA-templated transcription, initiation [GO:0006352]	-	DNA binding [GO:0003677]
gene101	ACIB2EUKG767876	Nsg1p	NSG2 PP7435_Chr1-0098	-0.167286	0.17423	-0.064173	0.605442	-0.396817	0.000512096	0.484155	0.00044281	F2QLX7	BQ9382_C1-0510	protein_coding	SOP78779.1	-	-	-	-	-
gene1010	ACIB2EUKG768753	Conserved predicted protein	PP7435_Chr1-0959	-0.078805	0.612665	-0.869822	7.5e-11	-0.270794	0.0509662	0.287957	0.0869094	F2QLK1	BQ9382_C1-5055	protein_coding	SOP79656.1	-	-	-	-	-
gene1011	ACIB2EUKG768754	Positive regulator of genes in multi plenitrogen degradation pathways	DAL81 PP7435_Chr1-0960	0.247081	0.078683	-0.745134	1.54e-08	0.277959	0.0415008	0.556206	0.000564597	F2QLK2	BQ9382_C1-5060	protein_coding	SOP79657.1	GO:0000981; GO:0003677; GO:0005634; GO:0006351; GO:0008270	nucleus [GO:0005634]; DNA binding [GO:0003677]; DNA-binding transcription factor activity, RNA polymerase II-specific [GO:0000981]; zinc ion binding [GO:0008270]; transcription, DNA-templated [GO:0006351]	transcription, DNA-templated [GO:0006351]	nucleus [GO:0005634]	DNA binding [GO:0003677]; DNA-binding transcription factor activity, RNA polymerase II-specific [GO:0000981]; zinc ion binding [GO:0008270]
gene1012	ACIB2EUKG768755	ARP2/3 complex 20 kDa subunit (ARPC4)	ARC19 PP7435_Chr1-0961	0.0668957	0.638452	0.0405833	0.766145	-0.318993	0.00973472	-0.596084	6.27871e-05	F2QLK3	BQ9382_C1-5065	protein_coding	SOP79658.1	GO:0003779; GO:0005885; GO:0030041; GO:0030479; GO:0034314	actin cortical patch [GO:0030479]; Arp2/3 protein complex [GO:0005885]; actin binding [GO:0003779]; actin filament polymerization [GO:0030041]; Arp2/3 complex-mediated actin nucleation [GO:0034314]	actin filament polymerization [GO:0030041]; Arp2/3 complex-mediated actin nucleation [GO:0034314]	actin cortical patch [GO:0030479]; Arp2/3 protein complex [GO:0005885]	actin binding [GO:0003779]
gene1013	ACIB2EUKG768756	U1 snRNP protein involved in splicing	PRP40 PP7435_Chr1-0962	0.14033	0.374185	0.179395	0.225078	-0.0211595	0.898081	-0.0470633	0.814605	F2QLK4	BQ9382_C1-5070	protein_coding	SOP79659.1	GO:0045292	mRNA cis splicing, via spliceosome [GO:0045292]	mRNA cis splicing, via spliceosome [GO:0045292]	-	-
gene1014	ACIB2EUKG768757	Catalytic subunit of the Signal Peptidase Complex (SPC)	NA	0.0290842	0.868271	0.141893	0.337187	0.311945	0.0283902	-0.475445	0.00614945	C4QXP7	BQ9382_C1-5075	protein_coding	SOP79660.1	GO:0005789; GO:0006465; GO:0008236; GO:0016021	endoplasmic reticulum membrane [GO:0005789]; integral component of membrane [GO:0016021]; serine-type peptidase activity [GO:0008236]; signal peptide processing [GO:0006465]	signal peptide processing [GO:0006465]	endoplasmic reticulum membrane [GO:0005789]; integral component of membrane [GO:0016021]	serine-type peptidase activity [GO:0008236]
gene1015	ACIB2EUKG768758	Nitric oxide oxidoreductase, flavo hemoglobin involved in nitric oxide detoxification	YHB1 PP7435_Chr1-0964	-1.91431	1.06e-47	0.757248	1.6e-08	-1.22985	1.96e-20	-0.742093	7.50602e-06	F2QLK6	BQ9382_C1-5080	protein_coding	SOP79661.1	GO:0008941; GO:0019825; GO:0020037; GO:0051409; GO:0071949	FAD binding [GO:0071949]; heme binding [GO:0020037]; nitric oxide dioxygenase activity [GO:0008941]; oxygen binding [GO:0019825]; response to nitrosative stress [GO:0051409]	response to nitrosative stress [GO:0051409]	-	FAD binding [GO:0071949]; heme binding [GO:0020037]; nitric oxide dioxygenase activity [GO:0008941]; oxygen binding [GO:0019825]
gene1016	ACIB2EUKG768759	Triacylglycerol lipase	NA	-0.51265	0.000668787	1.05461	5.9e-14	-1.18486	1.92e-15	0.30008	0.10651	C4QXP9	BQ9382_C1-5085	protein_coding	SOP79662.1	GO:0006629; GO:0016787	hydrolase activity [GO:0016787]; lipid metabolic process [GO:0006629]	lipid metabolic process [GO:0006629]	-	hydrolase activity [GO:0016787]
gene1017	ACIB2EUKG768760	Membrane transporter	PP7435_Chr1-0966	-0.741849	1.4e-11	-0.698726	1.51e-10	-0.251117	0.0276359	-0.0832913	0.576803	F2QLK8	BQ9382_C1-5090	protein_coding	SOP79663.1	GO:0055085	transmembrane transport [GO:0055085]	transmembrane transport [GO:0055085]	-	-
gene1018	ACIB2EUKG768761	ATP-dependent RNA helicase, component of the mitochondrial degradosome along with the RNase Dss1p	SUV3 PP7435_Chr1-0967	0.148348	0.353897	0.415702	0.0038019	-0.508725	0.000520554	-0.439267	0.0165753	F2QLK9	BQ9382_C1-5095	protein_coding	SOP79664.1	GO:0004386	helicase activity [GO:0004386]	-	-	helicase activity [GO:0004386]
gene1019	ACIB2EUKG768762	Protein kinase-like (PK-like)	NA	0.127162	0.425742	-0.221482	0.133699	-0.280907	0.0569949	-1.41895	4.8772e-15	C4QXQ2	BQ9382_C1-5100	protein_coding	SOP79665.1	GO:0004672; GO:0005524	ATP binding [GO:0005524]; protein kinase activity [GO:0004672]	-	-	ATP binding [GO:0005524]; protein kinase activity [GO:0004672]
gene102	ACIB2EUKG767877	DNA binding component of the SBF complex(Swi4p-Swi6p), a transcriptional activator	SWI4 PP7435_Chr1-0099	-0.117385	0.368152	-0.483095	3.11e-05	-0.812164	1.47e-12	-1.22903	3.56943e-18	F2QLX8	BQ9382_C1-0515	protein_coding	SOP78780.1	GO:0000083; GO:0003677; GO:0033309	SBF transcription complex [GO:0033309]; DNA binding [GO:0003677]; regulation of transcription involved in G1/S transition of mitotic cell cycle [GO:0000083]	regulation of transcription involved in G1/S transition of mitotic cell cycle [GO:0000083]	SBF transcription complex [GO:0033309]	DNA binding [GO:0003677]
gene1020	ACIB2EUKG768763	Signal transducing adapter molecule 2	BUD14 PP7435_Chr1-0969	0.416377	0.0122894	0.0078654	0.966042	0.567273	0.000403893	-0.127671	0.555385	F2QLL1	BQ9382_C1-5105	protein_coding	SOP79666.1	-	-	-	-	-
gene1021	ACIB2EUKG768764	Polyamine transporter that recognizes spermine, putrescine, and spermidine	TPO1 PP7435_Chr1-0970	-0.034686	0.865431	0.463231	0.00428441	-1.73108	1.26e-28	0.304044	0.139451	F2QLL2	BQ9382_C1-5110	protein_coding	SOP79667.1	GO:0055085	transmembrane transport [GO:0055085]	transmembrane transport [GO:0055085]	-	-
gene1022	ACIB2EUKG768765	High affinity sulfate transporter 2	PP7435_Chr1-0971	0.927073	1.85e-17	0.358187	0.00144788	0.808073	1.26e-13	0.614078	5.81781e-06	F2QLL3	BQ9382_C1-5115	protein_coding	SOP79668.1	GO:0008271; GO:0016021	integral component of membrane [GO:0016021]; secondary active sulfate transmembrane transporter activity [GO:0008271]	-	integral component of membrane [GO:0016021]	secondary active sulfate transmembrane transporter activity [GO:0008271]
gene1023	ACIB2EUKG768766	YVTN repeat-like/Quinoprotein amine dehydrogenase	HSV2 PP7435_Chr1-0972	0.120396	0.381875	1.56632	2.52e-41	0.181164	0.160992	1.06527	1.55886e-13	F2QLL4	BQ9382_C1-5120	protein_coding	SOP79669.1	-	-	-	-	-
gene1024	ACIB2EUKG768767	Subunit of the anaphase-promoting complex/cyclosome (APC/C)	NA	-0.239058	0.168168	-0.500813	0.00200176	-0.102848	0.567383	0.388588	0.0520327	C4QXQ7	BQ9382_C1-5125	protein_coding	SOP79670.1	GO:0005680; GO:0005829; GO:0031145; GO:0031618; GO:0032297; GO:0045842; GO:0061630	anaphase-promoting complex [GO:0005680]; cytosol [GO:0005829]; nuclear pericentric heterochromatin [GO:0031618]; ubiquitin protein ligase activity [GO:0061630]; anaphase-promoting complex-dependent catabolic process [GO:0031145]; negative regulation of DNA-dependent DNA replication initiation [GO:0032297]; positive regulation of mitotic metaphase/anaphase transition [GO:0045842]	anaphase-promoting complex-dependent catabolic process [GO:0031145]; negative regulation of DNA-dependent DNA replication initiation [GO:0032297]; positive regulation of mitotic metaphase/anaphase transition [GO:0045842]	anaphase-promoting complex [GO:0005680]; cytosol [GO:0005829]; nuclear pericentric heterochromatin [GO:0031618]	ubiquitin protein ligase activity [GO:0061630]
gene1025	ACIB2EUKG768768	Pantothenate synthase, also known as pantoate-beta-alanine ligase	PAN6 PP7435_Chr1-0974	-0.332796	0.00861537	-0.131022	0.313572	1.29139	4.1e-28	1.14511	2.37725e-15	F2QLL6	BQ9382_C1-5130	protein_coding	SOP79671.1	GO:0004592; GO:0015940	pantoate-beta-alanine ligase activity [GO:0004592]; pantothenate biosynthetic process [GO:0015940]	pantothenate biosynthetic process [GO:0015940]	-	pantoate-beta-alanine ligase activity [GO:0004592]
gene1026	ACIB2EUKG768769	54S ribosomal protein L20	MRPL20 PP7435_Chr1-0975	0.493978	0.00455069	-0.215279	0.23016	0.452223	0.00852071	0.0848429	0.717641	F2QLL7	BQ9382_C1-5135	protein_coding	SOP79672.1	GO:0005840	ribosome [GO:0005840]	-	ribosome [GO:0005840]	-
gene1027	ACIB2EUKG768770	Conserved predicted protein	NA	-1.05465	3.74e-16	0.0782383	0.584244	0.266052	0.0481016	-0.288436	0.083825	C4QXR0	BQ9382_C1-5140	protein_coding	SOP79673.1	-	-	-	-	-
gene1028	ACIB2EUKG768771	YVTN repeat-like/Quinoprotein amine dehydrogenase	SIF2 PP7435_Chr1-0976	0.322234	0.0228374	-0.344296	0.012688	1.01451	1.17e-14	0.856087	1.34282e-07	F2QLL8	BQ9382_C1-5145	protein_coding	SOP79674.1	-	-	-	-	-
gene1029	ACIB2EUKG768772	Mitochondrial protein involved in protein import into the mitochondrial matrix	TAM41 PP7435_Chr1-0977	0.734085	2.24e-11	-0.0919586	0.444739	1.14031	2.45e-26	0.409003	0.00290556	F2QLL9	BQ9382_C1-5150	protein_coding	SOP79675.1	GO:0004605; GO:0032049	phosphatidate cytidylyltransferase activity [GO:0004605]; cardiolipin biosynthetic process [GO:0032049]	cardiolipin biosynthetic process [GO:0032049]	-	phosphatidate cytidylyltransferase activity [GO:0004605]
gene103	ACIB2EUKG767878	Conserved predicted protein	NA	0.792825	5.55e-07	-0.216138	0.200173	1.02549	3.75e-11	-0.727564	0.000298007	C4QV85	BQ9382_C1-0520	protein_coding	SOP78781.1	-	-	-	-	-
gene1030	ACIB2EUKG768773	Component of the evolutionarily conserved kinetochore-associated Ndc80 complex	NA	1.57539	5.9e-27	-0.803978	1.74e-07	-0.243272	0.13322	1.51816	2.27673e-17	C4QXR3	BQ9382_C1-5155	protein_coding	SOP79676.1	GO:0005623; GO:0031262; GO:0051315	cell [GO:0005623]; Ndc80 complex [GO:0031262]; attachment of mitotic spindle microtubules to kinetochore [GO:0051315]	attachment of mitotic spindle microtubules to kinetochore [GO:0051315]	cell [GO:0005623]; Ndc80 complex [GO:0031262]	-
gene1031	ACIB2EUKG768774	DNA repair helicase RAD25	SSL2 PP7435_Chr1-0979	0.0438744	0.759297	0.63324	5.25e-08	0.106442	0.41243	1.2584	2.20728e-19	F2QLM1	BQ9382_C1-5160	protein_coding	SOP79677.1	GO:0003677; GO:0003678; GO:0005524; GO:0006289; GO:0006367	ATP binding [GO:0005524]; DNA binding [GO:0003677]; DNA helicase activity [GO:0003678]; nucleotide-excision repair [GO:0006289]; transcription initiation from RNA polymerase II promoter [GO:0006367]	nucleotide-excision repair [GO:0006289]; transcription initiation from RNA polymerase II promoter [GO:0006367]	-	ATP binding [GO:0005524]; DNA binding [GO:0003677]; DNA helicase activity [GO:0003678]
gene1032	ACIB2EUKG768775	Phosphatidylinositol 3-kinase Catalytic Subunit| Chain A| domain 1	SMT3 PP7435_Chr1-0980	0.376654	0.00165185	0.150542	0.221263	0.378129	0.00131136	0.00424009	0.979828	F2QLM2	BQ9382_C1-5165	protein_coding	SOP79678.1	-	-	-	-	-
gene1033	ACIB2EUKG768776	Midasin	SRP40 PP7435_Chr1-0981	0.957066	1.62e-16	0.431509	0.000295536	0.965592	6.58e-17	-1.55937	1.33734e-24	F2QLM3	BQ9382_C1-5170	protein_coding	SOP79679.1	GO:0005730	nucleolus [GO:0005730]	-	nucleolus [GO:0005730]	-
gene1034	ACIB2EUKG768777	alpha/beta-Hydrolases	LPX1 PP7435_Chr1-0982	-0.384742	0.0949936	0.827935	8.75e-05	0.0877976	0.722761	1.63037	8.49807e-11	F2QLM4	BQ9382_C1-5175	protein_coding	SOP79680.1	-	-	-	-	-
gene1035	ACIB2EUKG768778	monothiol glutaredoxin, Grx4 family	GRX5 PP7435_Chr1-0983	0.0699094	0.665213	-0.128116	0.382034	0.156241	0.288372	0.371236	0.0297004	F2QLM5	BQ9382_C1-5180	protein_coding	SOP79681.1	GO:0005623; GO:0009055; GO:0015035; GO:0045454	cell [GO:0005623]; electron transfer activity [GO:0009055]; protein disulfide oxidoreductase activity [GO:0015035]; cell redox homeostasis [GO:0045454]	cell redox homeostasis [GO:0045454]	cell [GO:0005623]	electron transfer activity [GO:0009055]; protein disulfide oxidoreductase activity [GO:0015035]
gene1036	ACIB2EUKG768779	P-loop containing nucleosidetriphosphatehydrolases	PRP16 PP7435_Chr1-2764	-0.0268373	0.856752	0.00238205	0.986242	0.329675	0.00531259	0.949344	6.18798e-12	A0A1G4KPE6	BQ9382_C1-5185	protein_coding	SOP79682.1	GO:0003676; GO:0004386; GO:0005524	ATP binding [GO:0005524]; helicase activity [GO:0004386]; nucleic acid binding [GO:0003676]	-	-	ATP binding [GO:0005524]; helicase activity [GO:0004386]; nucleic acid binding [GO:0003676]
gene1037	ACIB2EUKG768780	NAD(P)-binding Rossmann-fold domains	PP7435_Chr1-2775	-0.154818	0.292086	1.48244	1.69e-31	0.578452	1.02e-05	0.593916	0.000224528	A0A1G4KPE3	BQ9382_C1-5190	protein_coding	SOP79683.1	-	-	-	-	-
gene1038	ACIB2EUKG768781	Transferase(Phosphotransferase) domain 1	IPL1 PP7435_Chr1-0986	0.198702	0.198558	0.256241	0.0789045	0.228883	0.123357	0.318561	0.0760049	F2QLM7	BQ9382_C1-5195	protein_coding	SOP79684.1	GO:0004674; GO:0005524	ATP binding [GO:0005524]; protein serine/threonine kinase activity [GO:0004674]	-	-	ATP binding [GO:0005524]; protein serine/threonine kinase activity [GO:0004674]
gene1039	ACIB2EUKG768782	P-loop containing nucleosidetriphosphatehydrolases	MRH4 PP7435_Chr1-0987	0.317534	0.0278282	0.471586	0.000617913	-0.734423	2.35e-07	-0.0940157	0.623056	F2QLM8	BQ9382_C1-5200	protein_coding	SOP79685.1	GO:0003676; GO:0004386; GO:0005524	ATP binding [GO:0005524]; helicase activity [GO:0004386]; nucleic acid binding [GO:0003676]	-	-	ATP binding [GO:0005524]; helicase activity [GO:0004386]; nucleic acid binding [GO:0003676]
gene104	ACIB2EUKG767879	Transcription factor that activates transcription of genes	SWI5 PP7435_Chr1-0101	-0.0586917	0.679012	-0.726884	8.62e-10	-1.01765	8.29e-18	-0.699571	1.98624e-06	F2QLY0	BQ9382_C1-0525	protein_coding	SOP78782.1	GO:0003676	nucleic acid binding [GO:0003676]	-	-	nucleic acid binding [GO:0003676]
gene1040	ACIB2EUKG768783	Signal recognition particle subunit SRP72	NA	0.109104	0.386944	-0.0703397	0.565456	-0.0519862	0.68602	-0.889669	7.93036e-11	C4QXS3	BQ9382_C1-5205	protein_coding	SOP79686.1	GO:0005786; GO:0006614; GO:0008312	signal recognition particle, endoplasmic reticulum targeting [GO:0005786]; 7S RNA binding [GO:0008312]; SRP-dependent cotranslational protein targeting to membrane [GO:0006614]	SRP-dependent cotranslational protein targeting to membrane [GO:0006614]	signal recognition particle, endoplasmic reticulum targeting [GO:0005786]	7S RNA binding [GO:0008312]
gene1041	ACIB2EUKG768784	60S ribosome subunit biogenesis protein NIP7	NIP7 PP7435_Chr1-0989	0.33733	0.0253512	0.481826	0.000839366	0.542578	0.000164531	-0.752926	4.68309e-05	F2QLN0	BQ9382_C1-5210	protein_coding	SOP79687.1	GO:0003723; GO:0005634; GO:0042255	nucleus [GO:0005634]; RNA binding [GO:0003723]; ribosome assembly [GO:0042255]	ribosome assembly [GO:0042255]	nucleus [GO:0005634]	RNA binding [GO:0003723]
gene1042	ACIB2EUKG768785	tRNA:pseudouridine synthase,introduces pseudouridines at positions 26-28, 34-36, 65,and 67 oftRNA	PUS1 PP7435_Chr1-0990	0.24539	0.0599144	0.379248	0.00217492	0.512936	2.81e-05	-0.775158	4.28898e-07	F2QLN1	BQ9382_C1-5215	protein_coding	SOP79688.1	GO:0003723; GO:0009982; GO:0031119	pseudouridine synthase activity [GO:0009982]; RNA binding [GO:0003723]; tRNA pseudouridine synthesis [GO:0031119]	tRNA pseudouridine synthesis [GO:0031119]	-	pseudouridine synthase activity [GO:0009982]; RNA binding [GO:0003723]
gene1043	-	-	NA	0.214661	0.420254	0.30622	0.214836	0.382182	0.120714	-0.376849	0.236945	-	BQ9382_C1-5220;part=1/2	misc_RNA	-	-	-	-	-	-
gene1044	ACIB2EUKG768786	Genomic scaffold, Kuraishia_capsulata_scaffold_4	PP7435_Chr1-0991	-1.75546	1.48e-30	-0.944921	9.7e-10	0.314787	0.0525972	1.97014	2.08685e-26	F2QLN2	BQ9382_C1-5225	protein_coding	SOP79689.1	GO:0008168	methyltransferase activity [GO:0008168]	-	-	methyltransferase activity [GO:0008168]
gene1045	ACIB2EUKG768787	Amino-acid acetyltransferase	NA	-0.23778	0.113415	-0.610866	1.22e-05	1.03632	1.89e-14	0.396514	0.0227251	Q595W7	BQ9382_C1-5230	protein_coding	SOP79690.1	GO:0004042; GO:0005739; GO:0006526; GO:0103045	mitochondrion [GO:0005739]; acetyl-CoA:L-glutamate N-acetyltransferase activity [GO:0004042]; methione N-acyltransferase activity [GO:0103045]; arginine biosynthetic process [GO:0006526]	arginine biosynthetic process [GO:0006526]	mitochondrion [GO:0005739]	acetyl-CoA:L-glutamate N-acetyltransferase activity [GO:0004042]; methione N-acyltransferase activity [GO:0103045]
gene1046	ACIB2EUKG768788	DNA replication complex GINS protein PSF2	PSF2 PP7435_Chr1-0993	-0.0939506	0.729853	-1.10938	2.91e-06	-0.523018	0.0289969	-0.320852	0.293008	F2QLN4	BQ9382_C1-5235	protein_coding	SOP79691.1	GO:0005634; GO:0006260	nucleus [GO:0005634]; DNA replication [GO:0006260]	DNA replication [GO:0006260]	nucleus [GO:0005634]	-
gene1047	ACIB2EUKG768789	S-adenosylmethionine-dependent methyltransferase of the seven beta-strand family	EFM2 PP7435_Chr1-0994	-0.676581	3e-07	0.0985513	0.483321	-0.0787753	0.594072	0.541322	0.00063542	F2QLN5	BQ9382_C1-5240	protein_coding	SOP79692.1	GO:0008168; GO:0032259	methyltransferase activity [GO:0008168]; methylation [GO:0032259]	methylation [GO:0032259]	-	methyltransferase activity [GO:0008168]
gene1048	-	-	NA	-1.01802	0.000442787	-0.879661	0.00208176	-0.476247	0.104391	-0.14053	0.71468	-	BQ9382_C1-5245	misc_RNA	-	-	-	-	-	-
gene1049	ACIB2EUKG768790	One of two S. cerevisiae homologs (Sds23p and Sds24p) of the Schizo saccharomyces pombe Sds23 protein	SDS23 PP7435_Chr1-0996	-0.283396	0.0192946	-0.73139	1.46e-10	0.947983	3.13e-17	0.125916	0.412539	F2QLN7	BQ9382_C1-5250	protein_coding	SOP79693.1	GO:0005737; GO:0030071; GO:0042149	cytoplasm [GO:0005737]; cellular response to glucose starvation [GO:0042149]; regulation of mitotic metaphase/anaphase transition [GO:0030071]	cellular response to glucose starvation [GO:0042149]; regulation of mitotic metaphase/anaphase transition [GO:0030071]	cytoplasm [GO:0005737]	-
gene105	ACIB2EUKG767880	STT4 phosphatidylinositol-4-kinase that functions in the Pkc1p protein kinase pathway	STT4 PP7435_Chr1-0102	0.639576	1.8e-08	-0.353493	0.00229224	-0.742345	7e-11	-0.636864	6.40828e-06	F2QLY1	BQ9382_C1-0530	protein_coding	SOP78783.1	GO:0016301; GO:0046854; GO:0048015	kinase activity [GO:0016301]; phosphatidylinositol phosphorylation [GO:0046854]; phosphatidylinositol-mediated signaling [GO:0048015]	phosphatidylinositol-mediated signaling [GO:0048015]; phosphatidylinositol phosphorylation [GO:0046854]	-	kinase activity [GO:0016301]
gene1050	ACIB2EUKG768791	Protein involved in transcription initiation at TATA-containing promoters	BDF1 PP7435_Chr1-1000	-0.0396005	0.78698	-0.225935	0.0650545	0.293112	0.0158378	1.34843	9.25913e-22	F2QLN8	BQ9382_C1-5255	protein_coding	SOP79694.1	-	-	-	-	-
gene1051	ACIB2EUKG768792	Bifunctional dehydrogenase and ferrochelatase, involved in the biosynthesis of siroheme	MET8 PP7435_Chr1-1001	-0.281396	0.0256725	-0.5099	2.24e-05	0.17121	0.17668	0.322753	0.0315039	F2QLN9	BQ9382_C1-5260	protein_coding	SOP79695.1	GO:0004325; GO:0019354; GO:0043115	ferrochelatase activity [GO:0004325]; precorrin-2 dehydrogenase activity [GO:0043115]; siroheme biosynthetic process [GO:0019354]	siroheme biosynthetic process [GO:0019354]	-	ferrochelatase activity [GO:0004325]; precorrin-2 dehydrogenase activity [GO:0043115]
gene1052	ACIB2EUKG768793	RNA-binding domain, RBD	NGR1 PP7435_Chr1-1002	-0.268561	0.0241248	-0.324302	0.00480178	0.408416	0.000306442	0.627992	4.12765e-06	F2QLP0	BQ9382_C1-5265	protein_coding	SOP79696.1	GO:0003723	RNA binding [GO:0003723]	-	-	RNA binding [GO:0003723]
gene1053	ACIB2EUKG768794	Conserved predicted protein	NA	-0.00422674	0.982106	0.0221209	0.897668	-0.288444	0.0601549	-0.127456	0.5191	C4QXT5	BQ9382_C1-5270	protein_coding	SOP79697.1	-	-	-	-	-
gene1054	ACIB2EUKG768795	ER-derived vesicles protein ERV14	ERV14 PP7435_Chr1-1004	0.0592081	0.698045	-0.0955148	0.489647	0.207802	0.119726	0.369036	0.020265	F2QLP2	BQ9382_C1-5275	protein_coding	SOP79698.1	GO:0016192	vesicle-mediated transport [GO:0016192]	vesicle-mediated transport [GO:0016192]	-	-
gene1055	-	-	NA	0.111639	0.529125	-0.171517	0.295304	0.244077	0.128951	0.574598	0.00214048	-	BQ9382_C1-5280;part=1/2	misc_RNA	-	-	-	-	-	-
gene1056	ACIB2EUKG768796	GST C-terminal domain-like	PP7435_Chr1-1005	-0.547941	0.00887988	0.021769	0.92682	0.0840727	0.717412	2.80618	2.43446e-32	F2QLP3	BQ9382_C1-5285	protein_coding	SOP79699.1	-	-	-	-	-
gene1057	ACIB2EUKG768797	2-enoyl-CoA Hydratase| Chain A| domain 1	ECI1 PP7435_Chr1-1006	-2.29184	4.89e-72	-0.249127	0.0601366	-2.55294	2.24e-86	1.20133	2.8306e-15	F2QLP4	BQ9382_C1-5290	protein_coding	SOP79700.1	GO:0016853	isomerase activity [GO:0016853]	-	-	isomerase activity [GO:0016853]
gene1058	ACIB2EUKG768798	Coiled-coil domain-containing protein90A, mitochondrial	PP7435_Chr1-1007	-1.30587	6.67e-22	-0.0631026	0.672676	-1.15039	3.03e-17	1.52562	2.16418e-22	A0A1G4KPF2	BQ9382_C1-5295	protein_coding	SOP79701.1	GO:0016021	integral component of membrane [GO:0016021]	-	integral component of membrane [GO:0016021]	-
gene1059	ACIB2EUKG768799	Small nuclear ribonucleo protein Sm D2	SMD2 PP7435_Chr1-1008	-0.187389	0.333533	0.228838	0.207546	-0.00479752	0.981145	1.04938	3.74357e-07	F2QLP6	BQ9382_C1-5300	protein_coding	SOP79702.1	GO:0006397; GO:0008380; GO:0030532	small nuclear ribonucleoprotein complex [GO:0030532]; mRNA processing [GO:0006397]; RNA splicing [GO:0008380]	mRNA processing [GO:0006397]; RNA splicing [GO:0008380]	small nuclear ribonucleoprotein complex [GO:0030532]	-
gene106	ACIB2EUKG767881	Eukaryotic translation initiation factor 6	TIF6 PP7435_Chr1-0103	0.186291	0.126742	-0.0936191	0.444349	0.318777	0.00553183	-0.220256	0.130875	F2QLY2	BQ9382_C1-0535	protein_coding	SOP78784.1	GO:0000054; GO:0003743; GO:0005730; GO:0005737; GO:0042256; GO:0042273; GO:0043022; GO:0043023	cytoplasm [GO:0005737]; nucleolus [GO:0005730]; ribosomal large subunit binding [GO:0043023]; ribosome binding [GO:0043022]; translation initiation factor activity [GO:0003743]; mature ribosome assembly [GO:0042256]; ribosomal large subunit biogenesis [GO:0042273]; ribosomal subunit export from nucleus [GO:0000054]	mature ribosome assembly [GO:0042256]; ribosomal large subunit biogenesis [GO:0042273]; ribosomal subunit export from nucleus [GO:0000054]	cytoplasm [GO:0005737]; nucleolus [GO:0005730]	ribosomal large subunit binding [GO:0043023]; ribosome binding [GO:0043022]; translation initiation factor activity [GO:0003743]
gene1060	ACIB2EUKG768800	Conserved predicted protein	PP7435_Chr1-1009	-0.0309595	0.926276	-1.07811	3.69e-05	-1.23243	2.75e-06	-0.566238	0.0886695	F2QLP7	BQ9382_C1-5305	protein_coding	SOP79703.1	-	-	-	-	-
gene1061	ACIB2EUKG768801	P-loop containing nucleosidetriphosphatehydrolases	GUF1 PP7435_Chr1-1010	0.40841	0.0145164	-0.535383	0.00123859	-0.74222	8.11e-06	0.158338	0.464056	F2QLP8	BQ9382_C1-5310	protein_coding	SOP79704.1	GO:0003924; GO:0005525; GO:0005743; GO:0005759; GO:0006412; GO:0043022; GO:0045727	mitochondrial inner membrane [GO:0005743]; mitochondrial matrix [GO:0005759]; GTP binding [GO:0005525]; GTPase activity [GO:0003924]; ribosome binding [GO:0043022]; positive regulation of translation [GO:0045727]; translation [GO:0006412]	positive regulation of translation [GO:0045727]; translation [GO:0006412]	mitochondrial inner membrane [GO:0005743]; mitochondrial matrix [GO:0005759]	GTPase activity [GO:0003924]; GTP binding [GO:0005525]; ribosome binding [GO:0043022]
gene1062	-	-	NA	0.225281	0.621001	0.516872	0.200413	0.858412	0.0285692	1.0364	0.0275982	-	BQ9382_C1-5315;part=1/2	misc_RNA	-	-	-	-	-	-
gene1063	ACIB2EUKG768802	Coiled-coil-helix-coiled-coil-helix domain-containing protein YLR218C	COA4 PP7435_Chr1-1011	0.357247	0.600003	0.127496	0.850995	0.980402	0.100108	1.99127	0.00304814	F2QLP9	BQ9382_C1-5320	protein_coding	SOP79705.1	GO:0005758; GO:0033617	mitochondrial intermembrane space [GO:0005758]; mitochondrial respiratory chain complex IV assembly [GO:0033617]	mitochondrial respiratory chain complex IV assembly [GO:0033617]	mitochondrial intermembrane space [GO:0005758]	-
gene1064	-	-	NA	0.475299	0.594952	0.240348	0.78522	1.19239	0.12761	2.52951	0.00333185	-	BQ9382_C1-5325;part=1/2	misc_RNA	-	-	-	-	-	-
gene1065	ACIB2EUKG768803	Essential phosphoprotein component (P150) of the COPII coat of secretory pathway vesicles	SEC31 PP7435_Chr1-1012	-0.0359975	0.837193	0.081652	0.595093	0.490425	0.000468966	-0.0643817	0.739612	F2QLQ0	BQ9382_C1-5330	protein_coding	SOP79706.1	GO:0005737; GO:0006888	cytoplasm [GO:0005737]; endoplasmic reticulum to Golgi vesicle-mediated transport [GO:0006888]	endoplasmic reticulum to Golgi vesicle-mediated transport [GO:0006888]	cytoplasm [GO:0005737]	-
gene1066	ACIB2EUKG768804	Xenotropic and polytropic retrovirus receptor1	PP7435_Chr1-1013	-0.283829	0.0196983	-1.08998	1.09e-21	0.489569	2.26e-05	-0.0356799	0.829458	F2QLQ1	BQ9382_C1-5335	protein_coding	SOP79707.1	GO:0016021	integral component of membrane [GO:0016021]	-	integral component of membrane [GO:0016021]	-
gene1067	ACIB2EUKG768805	phospholipid-translocating P-type ATPase, flippase	NEO1 PP7435_Chr1-1014	0.490791	4.37e-05	0.884625	2.12e-14	0.398821	0.000852568	0.146362	0.352381	F2QLQ2	BQ9382_C1-5340	protein_coding	SOP79708.1	GO:0000287; GO:0005524; GO:0015914; GO:0016021; GO:0140326	integral component of membrane [GO:0016021]; ATP binding [GO:0005524]; ATPase-coupled intramembrane lipid transporter activity [GO:0140326]; magnesium ion binding [GO:0000287]; phospholipid transport [GO:0015914]	phospholipid transport [GO:0015914]	integral component of membrane [GO:0016021]	ATPase-coupled intramembrane lipid transporter activity [GO:0140326]; ATP binding [GO:0005524]; magnesium ion binding [GO:0000287]
gene1068	ACIB2EUKG768806	ATP phosphoribosyl transferase (Hexamericenzyme) catalyzes the first step in histidine biosynthesis	HIS1 PP7435_Chr1-1015	-0.158796	0.299732	0.668593	8.14e-07	-0.116368	0.445048	-0.216968	0.226622	F2QLQ3	BQ9382_C1-5345	protein_coding	SOP79709.1	GO:0000105; GO:0000287; GO:0003879; GO:0005737	cytoplasm [GO:0005737]; ATP phosphoribosyltransferase activity [GO:0003879]; magnesium ion binding [GO:0000287]; histidine biosynthetic process [GO:0000105]	histidine biosynthetic process [GO:0000105]	cytoplasm [GO:0005737]	ATP phosphoribosyltransferase activity [GO:0003879]; magnesium ion binding [GO:0000287]
gene1069	ACIB2EUKG768807	40S ribosomal protein S28	NA	-0.485256	0.00644495	-0.654682	0.000143536	-0.146995	0.438694	-2.16786	3.13854e-24	C4QXU7	BQ9382_C1-5350	protein_coding	SOP79710.1	GO:0003735; GO:0005840; GO:0006412	ribosome [GO:0005840]; structural constituent of ribosome [GO:0003735]; translation [GO:0006412]	translation [GO:0006412]	ribosome [GO:0005840]	structural constituent of ribosome [GO:0003735]
gene107	ACIB2EUKG767882	P-loop containing nucleosidetriphosphate hydrolases	HSP104 PP7435_Chr1-0104	1.66978	0.000798534	0.381302	0.468816	-0.162824	0.77544	-0.235698	0.726448	F2QLY3	BQ9382_C1-0540	protein_coding	SOP78785.1	GO:0005524; GO:0019538	ATP binding [GO:0005524]; protein metabolic process [GO:0019538]	protein metabolic process [GO:0019538]	-	ATP binding [GO:0005524]
gene1070	ACIB2EUKG768808	Pho85p cyclin of the Pho80p subfamily, forms a functional kinase complex with Pho85p	PCL7 PP7435_Chr1-1017	-0.228686	0.167878	-0.534096	0.000512799	0.936262	3.11e-10	0.269282	0.168734	F2QLQ5	BQ9382_C1-5355	protein_coding	SOP79711.1	GO:0000079; GO:0019901	protein kinase binding [GO:0019901]; regulation of cyclin-dependent protein serine/threonine kinase activity [GO:0000079]	regulation of cyclin-dependent protein serine/threonine kinase activity [GO:0000079]	-	protein kinase binding [GO:0019901]
gene1071	ACIB2EUKG768809	Genomics caffold, Kuraishia_capsulata_scaffold_1	PET117 PP7435_Chr1-1018	0.241843	0.307855	-0.0484405	0.845738	0.543217	0.0122169	0.0368626	0.907558	A0A1G4KPF4	BQ9382_C1-5360	protein_coding	SOP79712.1	-	-	-	-	-
gene1072	ACIB2EUKG768810	YjgF-like	MMF1 PP7435_Chr1-1019	-0.527841	7.22e-06	0.0484114	0.708871	-0.267258	0.0259205	-1.30168	2.12684e-20	A0A1G4KPF5	BQ9382_C1-5365	protein_coding	SOP79713.1	-	-	-	-	-
gene1073	ACIB2EUKG768811	Protein component of the large (60S) ribosomal subunit, nearly identical to Rpl34Bp	RPL34A PP7435_Chr1-1020	-0.24783	0.233094	-0.149834	0.462559	0.0959128	0.655769	-2.6798	1.18112e-32	F2QLQ8	BQ9382_C1-5370	protein_coding	SOP79714.1	GO:0003735; GO:0005840; GO:0006412	ribosome [GO:0005840]; structural constituent of ribosome [GO:0003735]; translation [GO:0006412]	translation [GO:0006412]	ribosome [GO:0005840]	structural constituent of ribosome [GO:0003735]
gene1074	ACIB2EUKG768812	Altered inheritance rate of mitochondria protein 38	RCF2 PP7435_Chr1-1021	-1.57509	2.08e-52	-0.480288	6.43e-06	-1.69204	1.87e-60	-3.62195	4.06702e-176	F2QLQ9	BQ9382_C1-5375	protein_coding	SOP79715.1	GO:0016021	integral component of membrane [GO:0016021]	-	integral component of membrane [GO:0016021]	-
gene1075	ACIB2EUKG768813	Dcw1p	DCW1 PP7435_Chr1-1022	0.382058	0.00121569	-0.593017	2.38e-07	0.108703	0.391197	-0.676078	1.72705e-06	F2QLR0	BQ9382_C1-5380	protein_coding	SOP79716.1	GO:0008496; GO:0016052	mannan endo-1,6-alpha-mannosidase activity [GO:0008496]; carbohydrate catabolic process [GO:0016052]	carbohydrate catabolic process [GO:0016052]	-	mannan endo-1,6-alpha-mannosidase activity [GO:0008496]
gene1076	ACIB2EUKG768814	Tryptophan synthase beta subunit-like PLP-dependent enzymes	ILV1 PP7435_Chr1-1023	0.390637	0.00179434	0.734733	8.14e-10	0.199622	0.119203	-0.464903	0.00226582	F2QLC1	BQ9382_C1-5385	protein_coding	SOP79717.1	GO:0004794; GO:0009097; GO:0030170	L-threonine ammonia-lyase activity [GO:0004794]; pyridoxal phosphate binding [GO:0030170]; isoleucine biosynthetic process [GO:0009097]	isoleucine biosynthetic process [GO:0009097]	-	L-threonine ammonia-lyase activity [GO:0004794]; pyridoxal phosphate binding [GO:0030170]
gene1077	ACIB2EUKG768815	Epsin-like protein involved in endocytosis and actin patch assembly	ENT1 PP7435_Chr1-1024	0.426089	0.00270971	0.367817	0.00860379	0.658717	1.49e-06	0.280631	0.112414	F2QLC2	BQ9382_C1-5390	protein_coding	SOP79718.1	-	-	-	-	-
gene1078	ACIB2EUKG768816	Component of the core form of RNA polymerase transcription factor TFIIH	SSL1 PP7435_Chr1-1025	-0.159814	0.297655	-0.199376	0.168448	-0.11345	0.458368	-0.473134	0.00622408	F2QLC3	BQ9382_C1-5395	protein_coding	SOP79719.1	GO:0000439; GO:0003676; GO:0005675; GO:0006289; GO:0006351; GO:0008270	transcription factor TFIIH core complex [GO:0000439]; transcription factor TFIIH holo complex [GO:0005675]; nucleic acid binding [GO:0003676]; zinc ion binding [GO:0008270]; nucleotide-excision repair [GO:0006289]; transcription, DNA-templated [GO:0006351]	nucleotide-excision repair [GO:0006289]; transcription, DNA-templated [GO:0006351]	transcription factor TFIIH core complex [GO:0000439]; transcription factor TFIIH holo complex [GO:0005675]	nucleic acid binding [GO:0003676]; zinc ion binding [GO:0008270]
gene1079	ACIB2EUKG768817	Divalent metal ion transporter involved in manganese homeostasis	NA	0.709599	2.12e-07	0.491603	0.000350629	0.274188	0.0554721	0.308087	0.0790412	C4QXV8	BQ9382_C1-5400	protein_coding	SOP79720.1	GO:0016021; GO:0046873	integral component of membrane [GO:0016021]; metal ion transmembrane transporter activity [GO:0046873]	-	integral component of membrane [GO:0016021]	metal ion transmembrane transporter activity [GO:0046873]
gene108	ACIB2EUKG767883	Aconitase family (aconitate hydratase)	ACO1 PP7435_Chr1-0105	-0.436581	0.00141092	-1.35355	1.19e-25	1.77061	2.77e-43	2.38856	2.09799e-52	F2QLY4	BQ9382_C1-0545	protein_coding	SOP78786.1	GO:0003994; GO:0005739; GO:0006099; GO:0046872; GO:0051539	mitochondrion [GO:0005739]; 4 iron, 4 sulfur cluster binding [GO:0051539]; aconitate hydratase activity [GO:0003994]; metal ion binding [GO:0046872]; tricarboxylic acid cycle [GO:0006099]	tricarboxylic acid cycle [GO:0006099]	mitochondrion [GO:0005739]	4 iron, 4 sulfur cluster binding [GO:0051539]; aconitate hydratase activity [GO:0003994]; metal ion binding [GO:0046872]
gene1080	ACIB2EUKG768818	tRNA-dihydrouridine(20) synthase	SMM1 PP7435_Chr1-1027	0.453398	0.00117573	0.72088	7.8e-08	1.66173	7.45e-38	0.480696	0.00462806	F2QLC5	BQ9382_C1-5405	protein_coding	SOP79721.1	GO:0017150; GO:0050660	flavin adenine dinucleotide binding [GO:0050660]; tRNA dihydrouridine synthase activity [GO:0017150]	-	-	flavin adenine dinucleotide binding [GO:0050660]; tRNA dihydrouridine synthase activity [GO:0017150]
gene1081	ACIB2EUKG768819	Mitochondrial import inner membrane translocase subunit tim23	TIM23 PP7435_Chr1-1028	0.654412	8.07e-09	0.778581	3.12e-12	0.394999	0.00060501	-0.719568	4.77093e-07	F2QLC6	BQ9382_C1-5410	protein_coding	SOP79722.1	GO:0005744; GO:0006886; GO:0015450	TIM23 mitochondrial import inner membrane translocase complex [GO:0005744]; P-P-bond-hydrolysis-driven protein transmembrane transporter activity [GO:0015450]; intracellular protein transport [GO:0006886]	intracellular protein transport [GO:0006886]	TIM23 mitochondrial import inner membrane translocase complex [GO:0005744]	P-P-bond-hydrolysis-driven protein transmembrane transporter activity [GO:0015450]
gene1082	-	-	NA	-0.4615	0.0319927	-0.634627	0.00239229	1.00945	2.12e-07	-1.89075	1.01435e-10	-	BQ9382_C1-5415	misc_RNA	-	-	-	-	-	-
gene1083	ACIB2EUKG768820	Acetyl-CoA carboxylase, biotin containing enzyme	ACC1 PP7435_Chr1-1029	-0.795148	1.97e-10	-1.4321	8.65e-32	0.379601	0.00289497	-2.81038	2.10641e-79	F2QLC7	BQ9382_C1-5420	protein_coding	SOP79723.1	GO:0003989; GO:0005524; GO:0006633; GO:0046872	acetyl-CoA carboxylase activity [GO:0003989]; ATP binding [GO:0005524]; metal ion binding [GO:0046872]; fatty acid biosynthetic process [GO:0006633]	fatty acid biosynthetic process [GO:0006633]	-	acetyl-CoA carboxylase activity [GO:0003989]; ATP binding [GO:0005524]; metal ion binding [GO:0046872]
gene1084	ACIB2EUKG768821	Subtilisin-like	NA	0.875782	0.00165185	1.47708	2.55e-08	0.464074	0.107293	1.12574	0.000655651	C4QXW2	BQ9382_C1-5425	protein_coding	SOP79724.1	GO:0004252	serine-type endopeptidase activity [GO:0004252]	-	-	serine-type endopeptidase activity [GO:0004252]
gene1085	ACIB2EUKG768822	Homeobox-leucine zipper protein HOX33	PP7435_Chr1-1031	0.354298	0.00473152	-0.058289	0.66448	-0.542531	8.11e-06	0.634526	1.64612e-05	F2QLC9	BQ9382_C1-5430	protein_coding	SOP79725.1	-	-	-	-	-
gene1086	ACIB2EUKG768823	Sulfate adenylyltransferase	MET3 PP7435_Chr1-1032	-0.571072	0.00024618	0.262683	0.0961152	-0.633338	3.42e-05	-0.0208922	0.926213	F2QLD0	BQ9382_C1-5435	protein_coding	SOP79726.1	GO:0000103; GO:0004781; GO:0005524; GO:0005737; GO:0009086; GO:0019344; GO:0070814	cytoplasm [GO:0005737]; ATP binding [GO:0005524]; sulfate adenylyltransferase (ATP) activity [GO:0004781]; cysteine biosynthetic process [GO:0019344]; hydrogen sulfide biosynthetic process [GO:0070814]; methionine biosynthetic process [GO:0009086]; sulfate assimilation [GO:0000103]	cysteine biosynthetic process [GO:0019344]; hydrogen sulfide biosynthetic process [GO:0070814]; methionine biosynthetic process [GO:0009086]; sulfate assimilation [GO:0000103]	cytoplasm [GO:0005737]	ATP binding [GO:0005524]; sulfate adenylyltransferase (ATP) activity [GO:0004781]
gene1087	ACIB2EUKG768824	Dihydrolipoamide dehydrogenase(E3)-bindingprotein (E3BP) of the mitochondrial pyruvate dehydrogenase (PDH) complex	PDX1 PP7435_Chr1-1033	0.212891	0.0762358	0.240476	0.0370169	-0.168023	0.160367	-0.264256	0.0670377	F2QLD1	BQ9382_C1-5440	protein_coding	SOP79727.1	GO:0016746	transferase activity, transferring acyl groups [GO:0016746]	-	-	transferase activity, transferring acyl groups [GO:0016746]
gene1088	ACIB2EUKG768825	Uncharacterized transcriptionalregulatoryprotein YNR063W	NA	0.275245	0.0550051	0.718431	6.94e-08	0.289811	0.0386129	0.495523	0.00303131	C4QXW6	BQ9382_C1-5445	protein_coding	SOP79728.1	GO:0000981; GO:0003677; GO:0005634; GO:0006351; GO:0008270	nucleus [GO:0005634]; DNA binding [GO:0003677]; DNA-binding transcription factor activity, RNA polymerase II-specific [GO:0000981]; zinc ion binding [GO:0008270]; transcription, DNA-templated [GO:0006351]	transcription, DNA-templated [GO:0006351]	nucleus [GO:0005634]	DNA binding [GO:0003677]; DNA-binding transcription factor activity, RNA polymerase II-specific [GO:0000981]; zinc ion binding [GO:0008270]
gene1089	ACIB2EUKG768826	Uncharacterized membrane protein YNR062C	PP7435_Chr1-1035	-0.165873	0.317015	-0.771562	2.88e-07	-0.139973	0.393599	0.454589	0.0132888	F2QLD3	BQ9382_C1-5450	protein_coding	SOP79729.1	GO:0016021	integral component of membrane [GO:0016021]	-	integral component of membrane [GO:0016021]	-
gene109	ACIB2EUKG767884	RNA-binding domain, RBD	RIM4 PP7435_Chr1-0106	-0.5911	0.000483182	-0.219936	0.207549	-0.858513	1.78e-07	0.543398	0.00817509	F2QLY5	BQ9382_C1-0550	protein_coding	SOP78787.1	GO:0003723	RNA binding [GO:0003723]	-	-	RNA binding [GO:0003723]
gene1090	ACIB2EUKG768827	Transporter MCH1	NA	-0.799812	4.54e-07	-0.787128	5.33e-07	-0.577634	0.00027518	-0.224212	0.276619	C4QXW8	BQ9382_C1-5455	protein_coding	SOP79730.1	GO:0000329; GO:0016021; GO:0055085	fungal-type vacuole membrane [GO:0000329]; integral component of membrane [GO:0016021]; transmembrane transport [GO:0055085]	transmembrane transport [GO:0055085]	fungal-type vacuole membrane [GO:0000329]; integral component of membrane [GO:0016021]	-
gene1091	ACIB2EUKG768828	Conserved predicted protein	NA	-0.502603	0.00637444	-0.479302	0.00800891	-0.0803266	0.692968	0.0275816	0.914759	A0A1B2J6Q3	BQ9382_C1-5460	protein_coding	SOP79731.1	-	-	-	-	-
gene1092	ACIB2EUKG768829	Genomic scaffold, Kuraishia_capsulata_scaffold_5	PP7435_Chr1-1038	-0.25336	0.132724	0.161582	0.330811	0.145157	0.395785	0.218846	0.282752	F2QLD6	BQ9382_C1-5465	protein_coding	SOP79732.1	-	-	-	-	-
gene1093	ACIB2EUKG768830	Conserved predicted protein	PP7435_Chr1-1039	-0.857217	1e-07	-0.573276	0.000370624	-0.471312	0.00379535	-0.215555	0.306423	F2QLD7	BQ9382_C1-5470	protein_coding	SOP79733.1	-	-	-	-	-
gene1094	ACIB2EUKG768831	Genomic scaffold, Kuraishia_capsulata_scaffold_4	PP7435_Chr1-1040	0.206921	0.285504	-0.281872	0.127729	-0.95234	1.81e-07	0.402854	0.0690299	F2QLD8	BQ9382_C1-5475	protein_coding	SOP79734.1	-	-	-	-	-
gene1095	ACIB2EUKG768832	Protein kinase-like (PK-like)	CKA2 PP7435_Chr1-1041	-0.394988	0.00168773	0.315534	0.0105432	-1.13855	7.82e-21	-1.13282	6.48485e-14	F2QLD9	BQ9382_C1-5480	protein_coding	SOP79735.1	GO:0004674; GO:0005524	ATP binding [GO:0005524]; protein serine/threonine kinase activity [GO:0004674]	-	-	ATP binding [GO:0005524]; protein serine/threonine kinase activity [GO:0004674]
gene1096	ACIB2EUKG768833	Protein required for maturation of the 25S and 5.8S ribosomal RNAs	PP7435_Chr1-1042	-1.02121	2.06e-19	0.083904	0.499754	-2.00495	3.49e-68	-2.01538	9.73667e-45	F2QLE0	BQ9382_C1-5485	protein_coding	SOP79736.1	GO:0003779; GO:0005509	actin binding [GO:0003779]; calcium ion binding [GO:0005509]	-	-	actin binding [GO:0003779]; calcium ion binding [GO:0005509]
gene1097	ACIB2EUKG768834	Ribosome biogenesis protein ERB1	ERB1 PP7435_Chr1-1043	0.936906	1.62e-13	1.01083	9.98e-16	0.751048	3.99e-09	-1.90866	3.00081e-29	F2QLE1	BQ9382_C1-5490	protein_coding	SOP79737.1	GO:0000463; GO:0000466; GO:0005654; GO:0005730; GO:0030687; GO:0043021	nucleolus [GO:0005730]; nucleoplasm [GO:0005654]; preribosome, large subunit precursor [GO:0030687]; ribonucleoprotein complex binding [GO:0043021]; maturation of 5.8S rRNA from tricistronic rRNA transcript (SSU-rRNA, 5.8S rRNA, LSU-rRNA) [GO:0000466]; maturation of LSU-rRNA from tricistronic rRNA transcript (SSU-rRNA, 5.8S rRNA, LSU-rRNA) [GO:0000463]	maturation of 5.8S rRNA from tricistronic rRNA transcript (SSU-rRNA, 5.8S rRNA, LSU-rRNA) [GO:0000466]; maturation of LSU-rRNA from tricistronic rRNA transcript (SSU-rRNA, 5.8S rRNA, LSU-rRNA) [GO:0000463]	nucleolus [GO:0005730]; nucleoplasm [GO:0005654]; preribosome, large subunit precursor [GO:0030687]	ribonucleoprotein complex binding [GO:0043021]
gene1098	ACIB2EUKG768835	Phosphoglucomutase, first 3 domains	PGM2 PP7435_Chr1-1044	-1.45975	1.18e-49	-1.28424	1.03e-38	-1.1734	1.52e-32	-1.14062	6.14298e-21	F2QLE2	BQ9382_C1-5495	protein_coding	SOP79738.1	GO:0000287; GO:0005975; GO:0016868	intramolecular transferase activity, phosphotransferases [GO:0016868]; magnesium ion binding [GO:0000287]; carbohydrate metabolic process [GO:0005975]	carbohydrate metabolic process [GO:0005975]	-	intramolecular transferase activity, phosphotransferases [GO:0016868]; magnesium ion binding [GO:0000287]
gene1099	ACIB2EUKG768836	Predicted protein	NA	-2.07602	1.2e-40	-1.51175	9.5e-23	-1.33435	5.08e-18	-0.174993	0.394787	-	BQ9382_C1-5500	protein_coding	SOP79739.1	-	-	-	-	-
gene11	ACIB2EUKG767791	Allantoate permease of the major facilitator superfamily	YCT1 PP7435_Chr1-0012	0.00766066	0.966018	0.118929	0.415638	-0.00703828	0.96479	1.00993	2.98408e-10	F2QLA6	BQ9382_C1-0060	protein_coding	SOP78696.1	GO:0055085	transmembrane transport [GO:0055085]	transmembrane transport [GO:0055085]	-	-
gene110	ACIB2EUKG767885	Catalytic subunit of the COP9 signalosome (CSN) complex	RRI1 PP7435_Chr1-0107	-0.106954	0.478832	0.308082	0.0207748	0.118927	0.410346	0.275079	0.0999193	F2QLY6	BQ9382_C1-0555	protein_coding	SOP78788.1	GO:0004222; GO:0008180	COP9 signalosome [GO:0008180]; metalloendopeptidase activity [GO:0004222]	-	COP9 signalosome [GO:0008180]	metalloendopeptidase activity [GO:0004222]
gene1100	ACIB2EUKG768837	Transcription initiation factor TFIID subunit 14	TAF14 PP7435_Chr1-1045	-0.0217756	0.894371	-0.447585	0.000453592	-1.0717	1.62e-17	-1.14168	2.5987e-13	F2QLE3	BQ9382_C1-5505	protein_coding	SOP79740.1	GO:0003743; GO:0005634; GO:0006355	nucleus [GO:0005634]; translation initiation factor activity [GO:0003743]; regulation of transcription, DNA-templated [GO:0006355]	regulation of transcription, DNA-templated [GO:0006355]	nucleus [GO:0005634]	translation initiation factor activity [GO:0003743]
gene1101	ACIB2EUKG768838	Conserved predicted protein	PP7435_Chr1-1046	0.375275	0.149679	0.543252	0.0265853	0.165843	0.548489	0.833281	0.00455328	A0A1G4KPE7	BQ9382_C1-5510	protein_coding	SOP79741.1	-	-	-	-	-
gene1102	ACIB2EUKG768839	Altered inheritance of mitochondria protein 41	NA	-0.639327	0.000109662	-0.429281	0.00929135	0.420958	0.0108951	-0.791929	7.28423e-05	C4QXX8	BQ9382_C1-5515	protein_coding	SOP79742.1	GO:0005739; GO:0016884	mitochondrion [GO:0005739]; carbon-nitrogen ligase activity, with glutamine as amido-N-donor [GO:0016884]	-	mitochondrion [GO:0005739]	carbon-nitrogen ligase activity, with glutamine as amido-N-donor [GO:0016884]
gene1103	ACIB2EUKG768840	Golgi matrix protein involved in the structural organization of the cis-Golgi	RUD3 PP7435_Chr1-1048	0.192478	0.170812	0.121483	0.381434	-0.474825	0.000289938	-0.448871	0.00573279	F2QLE6	BQ9382_C1-5520	protein_coding	SOP79743.1	-	-	-	-	-
gene1104	ACIB2EUKG768841	P-loop containing nucleosidetriphosphatehydrolases	RFC1 PP7435_Chr1-1049	-0.400867	0.0101458	-0.759765	3.57e-07	-0.515688	0.000660016	-1.20197	6.3457e-11	F2QLE7	BQ9382_C1-5525	protein_coding	SOP79744.1	GO:0003689; GO:0005524; GO:0005634; GO:0005663; GO:0006260; GO:0006281	DNA replication factor C complex [GO:0005663]; nucleus [GO:0005634]; ATP binding [GO:0005524]; DNA clamp loader activity [GO:0003689]; DNA repair [GO:0006281]; DNA replication [GO:0006260]	DNA repair [GO:0006281]; DNA replication [GO:0006260]	DNA replication factor C complex [GO:0005663]; nucleus [GO:0005634]	ATP binding [GO:0005524]; DNA clamp loader activity [GO:0003689]
gene1105	ACIB2EUKG768842	Antibiotic biosynthesis monooxygenase	PP7435_Chr1-1050	-0.406722	0.0244242	0.887942	1.45e-07	1.02655	1.02e-09	1.26377	6.55573e-10	F2QLE8	BQ9382_C1-5530	protein_coding	SOP79745.1	-	-	-	-	-
gene1106	ACIB2EUKG768843	Protein kinase-like (PK-like)	NA	0.448647	0.00139778	0.590392	1.44e-05	0.583275	1.97e-05	0.325939	0.0614705	C4QXY2	BQ9382_C1-5535	protein_coding	SOP79746.1	GO:0000935; GO:0004674; GO:0004708; GO:0005524; GO:0005737; GO:0050850	cytoplasm [GO:0005737]; division septum [GO:0000935]; ATP binding [GO:0005524]; MAP kinase kinase activity [GO:0004708]; protein serine/threonine kinase activity [GO:0004674]; positive regulation of calcium-mediated signaling [GO:0050850]	positive regulation of calcium-mediated signaling [GO:0050850]	cytoplasm [GO:0005737]; division septum [GO:0000935]	ATP binding [GO:0005524]; MAP kinase kinase activity [GO:0004708]; protein serine/threonine kinase activity [GO:0004674]
gene1107	ACIB2EUKG768844	Nucleotide Exchange Factor Grpe| ChainA|domain 2	MGE1 PP7435_Chr1-1052	-0.254433	0.0457883	0.792989	1.48e-11	0.438263	0.000273767	0.114846	0.473836	F2QLF0	BQ9382_C1-5540	protein_coding	SOP79747.1	GO:0000774; GO:0005759; GO:0006457; GO:0042803; GO:0051087	mitochondrial matrix [GO:0005759]; adenyl-nucleotide exchange factor activity [GO:0000774]; chaperone binding [GO:0051087]; protein homodimerization activity [GO:0042803]; protein folding [GO:0006457]	protein folding [GO:0006457]	mitochondrial matrix [GO:0005759]	adenyl-nucleotide exchange factor activity [GO:0000774]; chaperone binding [GO:0051087]; protein homodimerization activity [GO:0042803]
gene1108	ACIB2EUKG768845	Transferase (Phosphotransferase) domain 1	KIN4 PP7435_Chr1-1053	0.892546	3.48e-13	-0.00436638	0.976298	0.0620641	0.665554	0.259288	0.105226	F2QLF1	BQ9382_C1-5545	protein_coding	SOP79748.1	GO:0004672; GO:0005524	ATP binding [GO:0005524]; protein kinase activity [GO:0004672]	-	-	ATP binding [GO:0005524]; protein kinase activity [GO:0004672]
gene1109	ACIB2EUKG768846	NIMM (MWFE) subunit of mitochondrial NADH:ubiquinone oxidoreductase (Complex I)	NIMM PP7435_Chr1-1054	-0.0734932	0.594178	-0.767738	3.3e-11	0.580764	5.56e-07	-0.385887	0.00840819	F2QLF2	BQ9382_C1-5550	protein_coding	SOP79749.1	-	-	-	-	-
gene111	ACIB2EUKG767886	Protein kinase-like (PK-like)	NA	-0.309732	0.00728711	0.529247	1.4e-06	-0.251386	0.0286646	0.352649	0.0105617	C4QV93	BQ9382_C1-0560	protein_coding	SOP78789.1	GO:0004672; GO:0005524	ATP binding [GO:0005524]; protein kinase activity [GO:0004672]	-	-	ATP binding [GO:0005524]; protein kinase activity [GO:0004672]
gene1110	ACIB2EUKG768847	60S ribosomal protein L33-A	RPL33A PP7435_Chr1-1055	-0.0108282	0.955406	-0.771509	1.14e-07	0.293813	0.0528062	-1.95805	6.61368e-28	F2QLF3	BQ9382_C1-5555	protein_coding	SOP79750.1	GO:0003735; GO:0005840; GO:0006412	ribosome [GO:0005840]; structural constituent of ribosome [GO:0003735]; translation [GO:0006412]	translation [GO:0006412]	ribosome [GO:0005840]	structural constituent of ribosome [GO:0003735]
gene1111	ACIB2EUKG768848	Dfr1 trimethoprim resistant dihydrofolatereductase (DHFR)	DFR1 PP7435_Chr1-2786	0.303303	0.133974	-0.394936	0.0456539	-0.166848	0.430341	0.25435	0.30621	A0A1G4KPH0	BQ9382_C1-5560	protein_coding	SOP79751.1	GO:0004146; GO:0006545; GO:0046654; GO:0050661	dihydrofolate reductase activity [GO:0004146]; NADP binding [GO:0050661]; glycine biosynthetic process [GO:0006545]; tetrahydrofolate biosynthetic process [GO:0046654]	glycine biosynthetic process [GO:0006545]; tetrahydrofolate biosynthetic process [GO:0046654]	-	dihydrofolate reductase activity [GO:0004146]; NADP binding [GO:0050661]
gene1112	ACIB2EUKG768849	YVTN repeat-like/Quinoprotein amine dehydrogenase	RSA4 PP7435_Chr1-2797	0.229485	0.10089	-0.346782	0.00970222	0.383269	0.00374594	-0.328578	0.0509949	F2QLF4	BQ9382_C1-5565	protein_coding	SOP79752.1	GO:0005730	nucleolus [GO:0005730]	-	nucleolus [GO:0005730]	-
gene1113	ACIB2EUKG768850	Nuclear protein that binds to and stabilizes the exoribonuclease Rat1p	RAI1 PP7435_Chr1-1057	0.409679	0.00770337	-0.404248	0.00850795	-0.839495	4.04e-08	-0.345816	0.0752384	F2QLF5	BQ9382_C1-5570	protein_coding	SOP79753.1	-	-	-	-	-
gene1114	ACIB2EUKG768851	Member of the oxysterol binding protein family, which includes seven yeast homologs	KES1 PP7435_Chr1-1058	-0.290641	0.00888487	0.173265	0.11848	-0.313871	0.00388471	-0.633833	1.31679e-06	F2QLF6	BQ9382_C1-5575	protein_coding	SOP79754.1	-	-	-	-	-
gene1115	ACIB2EUKG768852	MAP kinase kinase kinase of the HOG1 mitogen-activated signaling pathway	NA	-0.228637	0.0774901	-0.146472	0.253453	0.0315766	0.823133	0.0820537	0.61946	C4QXZ1	BQ9382_C1-5580	protein_coding	SOP79755.1	GO:0004672; GO:0005524	ATP binding [GO:0005524]; protein kinase activity [GO:0004672]	-	-	ATP binding [GO:0005524]; protein kinase activity [GO:0004672]
gene1116	ACIB2EUKG768853	Serine/threonine-protein phosphatase PP2A-like PPG1	PPG1 PP7435_Chr1-1060	0.215183	0.160039	-0.236573	0.110569	-0.015123	0.928802	-0.214008	0.253797	F2QLF8	BQ9382_C1-5585	protein_coding	SOP79756.1	GO:0004721	phosphoprotein phosphatase activity [GO:0004721]	-	-	phosphoprotein phosphatase activity [GO:0004721]
gene1117	ACIB2EUKG768854	Ubiquitin-like protein 5	HUB1 PP7435_Chr1-1061	0.348914	0.10702	0.333069	0.11331	0.465768	0.0251517	-0.702688	0.0099733	F2QLF9	BQ9382_C1-5590	protein_coding	SOP79757.1	GO:0006464	cellular protein modification process [GO:0006464]	cellular protein modification process [GO:0006464]	-	-
gene1118	ACIB2EUKG768855	Potential zinc-regulated gene	ZRG17 PP7435_Chr1-1062	0.317227	0.0435848	-0.190895	0.231065	1.24544	3e-18	0.828748	3.51631e-06	F2QLG0	BQ9382_C1-5595	protein_coding	SOP79758.1	-	-	-	-	-
gene1119	ACIB2EUKG768856	Telobox-containing general regulatory factor	TBF1 PP7435_Chr1-1063	0.305772	0.0810749	1.1528	5.44e-13	0.316818	0.0635235	-0.0657465	0.777411	F2QLG1	BQ9382_C1-5600	protein_coding	SOP79759.1	GO:0042162; GO:0042803	protein homodimerization activity [GO:0042803]; telomeric DNA binding [GO:0042162]	-	-	protein homodimerization activity [GO:0042803]; telomeric DNA binding [GO:0042162]
gene112	ACIB2EUKG767887	Ribosomal L11/L12e N-terminal domain	MRPL19 PP7435_Chr1-0109	0.215972	0.308267	-0.217634	0.286786	-0.289219	0.156764	-0.838763	0.000629565	F2QLY8	BQ9382_C1-0565	protein_coding	SOP78790.1	GO:0003735; GO:0005840; GO:0006412	ribosome [GO:0005840]; structural constituent of ribosome [GO:0003735]; translation [GO:0006412]	translation [GO:0006412]	ribosome [GO:0005840]	structural constituent of ribosome [GO:0003735]
gene1120	ACIB2EUKG768859	RNA-binding domain, RBD	NA	-1.12933	8.78e-15	1.10027	2.78e-15	-0.777548	1.02e-07	0.656515	0.000176745	C4QXZ6	BQ9382_C1-5605	protein_coding	SOP79760.1	GO:0003723	RNA binding [GO:0003723]	-	-	RNA binding [GO:0003723]
gene1121	ACIB2EUKG768860	Protein involved in iron metabolism in mitochondria	NA	-0.100917	0.498857	0.417539	0.00126675	-0.0942432	0.514256	1.43099	4.94543e-21	C4QXZ7	BQ9382_C1-5610	protein_coding	SOP79761.1	GO:0005506; GO:0016226; GO:0051536	iron ion binding [GO:0005506]; iron-sulfur cluster binding [GO:0051536]; iron-sulfur cluster assembly [GO:0016226]	iron-sulfur cluster assembly [GO:0016226]	-	iron ion binding [GO:0005506]; iron-sulfur cluster binding [GO:0051536]
gene1122	ACIB2EUKG768861	alpha/beta-Hydrolases	PP7435_Chr1-1067	-2.95138	1.4e-104	-2.8521	7.88e-98	-2.0051	2.63e-49	-2.64935	1.71705e-56	F2QLG5	BQ9382_C1-5615	protein_coding	SOP79762.1	GO:0016787	hydrolase activity [GO:0016787]	-	-	hydrolase activity [GO:0016787]
gene1123	ACIB2EUKG768862	Nucleolar protein required for the normal accumulation of 25S and 5.8S rRNA	URB1 PP7435_Chr1-1068	0.529048	9.67e-05	-0.0109659	0.944982	0.136972	0.353151	-1.9215	9.35544e-26	F2QLG6	BQ9382_C1-5620	protein_coding	SOP79763.1	-	-	-	-	-
gene1124	ACIB2EUKG768863	Transcription factor of the Forkhead/HNF3 family	HCM1 PP7435_Chr1-1069	0.679097	8.62e-05	-1.41526	7.5e-16	-0.317273	0.0800742	-1.25456	1.20774e-08	F2QLG7	BQ9382_C1-5625	protein_coding	SOP79764.1	GO:0003700; GO:0005634; GO:0043565	nucleus [GO:0005634]; DNA-binding transcription factor activity [GO:0003700]; sequence-specific DNA binding [GO:0043565]	-	nucleus [GO:0005634]	DNA-binding transcription factor activity [GO:0003700]; sequence-specific DNA binding [GO:0043565]
gene1125	ACIB2EUKG768864	Histone-lysine N-methyltransferase, H3 lysine-36 specific	SET2-1 PP7435_Chr1-1070	0.842578	1.24e-06	-0.306086	0.0919942	-0.602907	0.000703933	-1.08019	8.29356e-07	F2QLG8	BQ9382_C1-5630	protein_coding	SOP79765.1	GO:0005634; GO:0005694; GO:0006354; GO:0006355; GO:0046975	chromosome [GO:0005694]; nucleus [GO:0005634]; histone methyltransferase activity (H3-K36 specific) [GO:0046975]; DNA-templated transcription, elongation [GO:0006354]; regulation of transcription, DNA-templated [GO:0006355]	DNA-templated transcription, elongation [GO:0006354]; regulation of transcription, DNA-templated [GO:0006355]	chromosome [GO:0005694]; nucleus [GO:0005634]	histone methyltransferase activity (H3-K36 specific) [GO:0046975]
gene1126	ACIB2EUKG768865	Protein LST4	PP7435_Chr1-1071	-0.394547	0.00310631	0.139595	0.309806	0.865546	6.78e-12	0.566971	0.000321589	F2QLG9	BQ9382_C1-5635	protein_coding	SOP79766.1	-	-	-	-	-
gene1127	ACIB2EUKG768866	Midasin	PP7435_Chr1-1072	-0.072954	0.658944	0.174665	0.234956	0.794798	7.06e-09	-1.04941	5.46799e-10	F2QLH0	BQ9382_C1-5640	protein_coding	SOP79767.1	GO:0003712; GO:0060962	transcription coregulator activity [GO:0003712]; regulation of ribosomal protein gene transcription by RNA polymerase II [GO:0060962]	regulation of ribosomal protein gene transcription by RNA polymerase II [GO:0060962]	-	transcription coregulator activity [GO:0003712]
gene1128	ACIB2EUKG768867	Eukaryotic translation initiation factor 3 subunit F	PP7435_Chr1-1073	0.735827	4.87e-12	-0.133011	0.245582	0.819699	7.27e-15	-1.03048	6.43613e-15	F2QLH1	BQ9382_C1-5645	protein_coding	SOP79768.1	GO:0003743; GO:0005852; GO:0031369	eukaryotic translation initiation factor 3 complex [GO:0005852]; translation initiation factor activity [GO:0003743]; translation initiation factor binding [GO:0031369]	-	eukaryotic translation initiation factor 3 complex [GO:0005852]	translation initiation factor activity [GO:0003743]; translation initiation factor binding [GO:0031369]
gene1129	ACIB2EUKG768868	Protein transport protein SEC31	PP7435_Chr1-1074	-0.0703747	0.67171	-0.680376	1.36e-06	0.265798	0.0666051	0.931591	2.08041e-08	F2QLH2	BQ9382_C1-5650	protein_coding	SOP79769.1	GO:0000981; GO:0005634; GO:0008270	nucleus [GO:0005634]; DNA-binding transcription factor activity, RNA polymerase II-specific [GO:0000981]; zinc ion binding [GO:0008270]	-	nucleus [GO:0005634]	DNA-binding transcription factor activity, RNA polymerase II-specific [GO:0000981]; zinc ion binding [GO:0008270]
gene113	ACIB2EUKG767888	Ubiquitin-specific protease that deubiquitinates ubiquitin-protein moieties	UBP10 PP7435_Chr1-0110	-0.269702	0.0321353	1.10491	5.42e-22	0.332469	0.00591379	0.473078	0.00119958	F2QLY9	BQ9382_C1-0570	protein_coding	SOP78791.1	GO:0006511; GO:0016579; GO:0036459	thiol-dependent ubiquitinyl hydrolase activity [GO:0036459]; protein deubiquitination [GO:0016579]; ubiquitin-dependent protein catabolic process [GO:0006511]	protein deubiquitination [GO:0016579]; ubiquitin-dependent protein catabolic process [GO:0006511]	-	thiol-dependent ubiquitinyl hydrolase activity [GO:0036459]
gene1130	ACIB2EUKG768869	Phosphoglycerate kinase	PGK1 PP7435_Chr1-1075	0.722116	1.65e-10	-1.10858	1.43e-23	-0.101342	0.419748	-2.25419	4.35535e-63	F2QLH3	BQ9382_C1-5655	protein_coding	SOP79770.1	GO:0004618; GO:0006096	phosphoglycerate kinase activity [GO:0004618]; glycolytic process [GO:0006096]	glycolytic process [GO:0006096]	-	phosphoglycerate kinase activity [GO:0004618]
gene1131	ACIB2EUKG768870	Inositol polyphosphate multikinase (IPMK)	NA	-0.681836	7.88e-08	-0.616356	1.02e-06	0.390442	0.00208523	0.141912	0.395865	C4QY08	BQ9382_C1-5660	protein_coding	SOP79771.1	GO:0000122; GO:0000821; GO:0000823; GO:0000824; GO:0000825; GO:0000827; GO:0005634; GO:0008440; GO:0016236; GO:0030674; GO:0032958; GO:0035004; GO:0045944; GO:0050821	nucleus [GO:0005634]; inositol tetrakisphosphate 3-kinase activity [GO:0000824]; inositol tetrakisphosphate 6-kinase activity [GO:0000825]; inositol-1,3,4,5,6-pentakisphosphate kinase activity [GO:0000827]; inositol-1,4,5-trisphosphate 3-kinase activity [GO:0008440]; inositol-1,4,5-trisphosphate 6-kinase activity [GO:0000823]; phosphatidylinositol 3-kinase activity [GO:0035004]; protein binding, …	inositol phosphate biosynthetic process [GO:0032958]; macroautophagy [GO:0016236]; negative regulation of transcription by RNA polymerase II [GO:0000122]; positive regulation of transcription by RNA polymerase II [GO:0045944]; protein stabilization [GO:0050821]; regulation of arginine metabolic process [GO:0000821]	nucleus [GO:0005634]	inositol-1,3,4,5,6-pentakisphosphate kinase activity [GO:0000827]; inositol-1,4,5-trisphosphate 3-kinase activity [GO:0008440]; inositol-1,4,5-trisphosphate 6-kinase activity [GO:0000823]; inositol tetrakisphosphate 3-kinase activity [GO:0000824]; inositol tetrakisphosphate 6-kinase activity [GO:0000825]; phosphatidylinositol 3-kinase activity [GO:0035004]; protein binding, bridging [GO:0030674]
gene1132	ACIB2EUKG768871	Plasma membrane t-SNARE involved in fusion of secretory vesicles at the plasma membrane	SSO2 PP7435_Chr1-1077	-0.0700132	0.643432	0.665688	1.23e-07	-0.39959	0.00203193	-0.825668	1.19403e-07	F2QLH5	BQ9382_C1-5665	protein_coding	SOP79772.1	GO:0016020; GO:0016192	membrane [GO:0016020]; vesicle-mediated transport [GO:0016192]	vesicle-mediated transport [GO:0016192]	membrane [GO:0016020]	-
gene1133	ACIB2EUKG768872	Fatty acid synthase subunit alpha	FAS2 PP7435_Chr1-1078	-0.975795	6.78e-13	-1.41799	2.64e-26	0.0748154	0.631924	-3.15416	1.96974e-83	F2QLH6	BQ9382_C1-5670	protein_coding	SOP79773.1	GO:0000287; GO:0004315; GO:0004316; GO:0004321; GO:0008897; GO:0042759; GO:0102131; GO:0102132	3-oxo-glutaryl-[acp] methyl ester reductase activity [GO:0102131]; 3-oxo-pimeloyl-[acp] methyl ester reductase activity [GO:0102132]; 3-oxoacyl-[acyl-carrier-protein] reductase (NADPH) activity [GO:0004316]; 3-oxoacyl-[acyl-carrier-protein] synthase activity [GO:0004315]; fatty-acyl-CoA synthase activity [GO:0004321]; holo-[acyl-carrier-protein] synthase activity [GO:0008897]; magnesium ion bindi…	long-chain fatty acid biosynthetic process [GO:0042759]	-	3-oxoacyl-[acyl-carrier-protein] reductase (NADPH) activity [GO:0004316]; 3-oxoacyl-[acyl-carrier-protein] synthase activity [GO:0004315]; 3-oxo-glutaryl-[acp] methyl ester reductase activity [GO:0102131]; 3-oxo-pimeloyl-[acp] methyl ester reductase activity [GO:0102132]; fatty-acyl-CoA synthase activity [GO:0004321]; holo-[acyl-carrier-protein] synthase activity [GO:0008897]; magnesium ion bindi…
gene1134	ACIB2EUKG768873	Protein that binds Sin3p in a two-hybrid assay	STB3 PP7435_Chr1-1079	0.0979716	0.423217	0.0624681	0.597461	1.01038	2.44e-22	0.6443	6.73895e-07	F2QLH7	BQ9382_C1-5675	protein_coding	SOP79774.1	-	-	-	-	-
gene1135	ACIB2EUKG768874	Suppressor protein STM1	STM1 PP7435_Chr1-1080	0.0981125	0.480344	-0.238894	0.0550376	0.398764	0.00105802	-1.0868	7.76966e-14	F2QLH8	BQ9382_C1-5680	protein_coding	SOP79775.1	GO:0003723	RNA binding [GO:0003723]	-	-	RNA binding [GO:0003723]
gene1136	ACIB2EUKG768875	Sec7 guanine nucleotide exchangefactor(GEF)	SEC7 PP7435_Chr1-1081	0.0534193	0.686756	-0.0777231	0.520002	0.333478	0.00295839	-0.302858	0.0304467	F2QP83	BQ9382_C1-5685	protein_coding	SOP79776.1	GO:0005086; GO:0032012	ARF guanyl-nucleotide exchange factor activity [GO:0005086]; regulation of ARF protein signal transduction [GO:0032012]	regulation of ARF protein signal transduction [GO:0032012]	-	ARF guanyl-nucleotide exchange factor activity [GO:0005086]
gene1137	ACIB2EUKG768876	GTP cyclohydrolase URC1	NA	-1.93411	4.32e-73	2.45023	7.49e-119	1.66668	1.49e-55	2.89048	9.77121e-111	C4QY14	BQ9382_C1-5690	protein_coding	SOP79777.1	GO:0003935; GO:0009231	GTP cyclohydrolase II activity [GO:0003935]; riboflavin biosynthetic process [GO:0009231]	riboflavin biosynthetic process [GO:0009231]	-	GTP cyclohydrolase II activity [GO:0003935]
gene1138	ACIB2EUKG768877	Mitochondrially localized type 2C protein phosphatase	NA	0.110799	0.451285	0.671011	1.17e-07	-0.175038	0.202407	-0.846664	7.89159e-08	C4QY15	BQ9382_C1-5695	protein_coding	SOP79778.1	GO:0004721; GO:0046872	metal ion binding [GO:0046872]; phosphoprotein phosphatase activity [GO:0004721]	-	-	metal ion binding [GO:0046872]; phosphoprotein phosphatase activity [GO:0004721]
gene1139	ACIB2EUKG768878	Mitochondrial external NADH dehydrogenase, a type II NAD(P)H:quinone oxidoreductase	NDE1 PP7435_Chr1-1084	-0.571297	2.82e-06	-0.4767	8.08e-05	-0.902634	2.78e-14	-2.17135	2.33383e-51	F2QP86	BQ9382_C1-5700	protein_coding	SOP79779.1	GO:0016491	oxidoreductase activity [GO:0016491]	-	-	oxidoreductase activity [GO:0016491]
gene114	ACIB2EUKG767889	NAD(P)-binding Rossmann-fold domains	PP7435_Chr1-0111	-0.146365	0.399089	0.460908	0.00270174	-0.535374	0.00058301	-0.107335	0.607611	F2QLZ0	BQ9382_C1-0575	protein_coding	SOP78792.1	GO:0016021	integral component of membrane [GO:0016021]	-	integral component of membrane [GO:0016021]	-
gene1140	ACIB2EUKG768879	Fe-S cluster assembly protein DRE2	NA	-0.0886554	0.554975	0.00408104	0.97838	0.0473887	0.751762	-0.26145	0.113201	C4QY17	BQ9382_C1-5705	protein_coding	SOP79780.1	GO:0005758; GO:0009055; GO:0016226; GO:0046872; GO:0051537; GO:0051539	mitochondrial intermembrane space [GO:0005758]; 2 iron, 2 sulfur cluster binding [GO:0051537]; 4 iron, 4 sulfur cluster binding [GO:0051539]; electron transfer activity [GO:0009055]; metal ion binding [GO:0046872]; iron-sulfur cluster assembly [GO:0016226]	iron-sulfur cluster assembly [GO:0016226]	mitochondrial intermembrane space [GO:0005758]	2 iron, 2 sulfur cluster binding [GO:0051537]; 4 iron, 4 sulfur cluster binding [GO:0051539]; electron transfer activity [GO:0009055]; metal ion binding [GO:0046872]
gene1141	ACIB2EUKG768880	Conserved predicted protein	NA	-0.407084	0.0244242	-0.258075	0.151313	0.534496	0.00163818	0.0201631	0.936362	C4QY18	BQ9382_C1-5710	protein_coding	SOP79781.1	-	-	-	-	-
gene1142	ACIB2EUKG768881	Transferase (Phosphotransferase) domain 1	CMK2 PP7435_Chr1-1087	-0.45631	8.38e-05	0.175841	0.139598	0.531103	2.67e-06	-0.298397	0.0385387	F2QP89	BQ9382_C1-5715	protein_coding	SOP79782.1	GO:0004674; GO:0005524	ATP binding [GO:0005524]; protein serine/threonine kinase activity [GO:0004674]	-	-	ATP binding [GO:0005524]; protein serine/threonine kinase activity [GO:0004674]
gene1143	ACIB2EUKG768882	Porphobilinogendeaminase (hydroxymethylbilane synthase), C-terminaldomain	HEM3 PP7435_Chr1-1088	-1.43515	5.49e-35	-0.979571	4.64e-17	-1.0695	4.82e-20	0.0832837	0.60588	F2QP90	BQ9382_C1-5720	protein_coding	SOP79783.1	GO:0004418; GO:0018160; GO:0033014	hydroxymethylbilane synthase activity [GO:0004418]; peptidyl-pyrromethane cofactor linkage [GO:0018160]; tetrapyrrole biosynthetic process [GO:0033014]	peptidyl-pyrromethane cofactor linkage [GO:0018160]; tetrapyrrole biosynthetic process [GO:0033014]	-	hydroxymethylbilane synthase activity [GO:0004418]
gene1144	ACIB2EUKG768883	P-loop containing nucleosidetriphosphatehydrolases	PP7435_Chr1-1089	-0.689365	0.000174069	0.0849383	0.662854	-1.24659	1.94e-11	1.77586	1.1856e-18	F2QP91	BQ9382_C1-5725	protein_coding	SOP79784.1	GO:0005524; GO:0046177; GO:0046316	ATP binding [GO:0005524]; gluconokinase activity [GO:0046316]; D-gluconate catabolic process [GO:0046177]	D-gluconate catabolic process [GO:0046177]	-	ATP binding [GO:0005524]; gluconokinase activity [GO:0046316]
gene1145	ACIB2EUKG768884	Acetyl-CoAC-acetyltransferase (Acetoacetyl-CoA thiolase), cytosolicenzyme	ERG10 PP7435_Chr1-1090	-1.16308	2.68e-25	-0.995686	5.83e-19	-1.53321	3.34e-43	-1.24841	9.58004e-20	F2QP92	BQ9382_C1-5730	protein_coding	SOP79785.1	GO:0016747	transferase activity, transferring acyl groups other than amino-acyl groups [GO:0016747]	-	-	transferase activity, transferring acyl groups other than amino-acyl groups [GO:0016747]
gene1146	ACIB2EUKG768885	Transferase(Phosphotransferase) domain 1	SSN3 PP7435_Chr1-1091	-0.355985	0.00638517	0.804903	3.65e-11	-0.217387	0.0998237	0.781199	1.7891e-07	F2QP93	BQ9382_C1-5735	protein_coding	SOP79786.1	GO:0004672; GO:0005524	ATP binding [GO:0005524]; protein kinase activity [GO:0004672]	-	-	ATP binding [GO:0005524]; protein kinase activity [GO:0004672]
gene1147	ACIB2EUKG768886	Genomic scaffold, Kuraishia_capsulata_scaffold_6	PP7435_Chr1-1092	-0.580641	1.82e-06	0.28528	0.0190109	-0.771829	1.41e-10	1.26209	2.20511e-19	F2QP94	BQ9382_C1-5740	protein_coding	SOP79787.1	-	-	-	-	-
gene1148	ACIB2EUKG768887	PHO85 cyclin-5	PP7435_Chr1-1093	0.158306	0.237321	0.118672	0.363143	-0.0448049	0.752528	2.56321	2.25819e-74	F2QP95	BQ9382_C1-5745	protein_coding	SOP79788.1	-	-	-	-	-
gene1149	ACIB2EUKG768888	Golgi membrane protein with similarity to mammalian CASP	COY1 PP7435_Chr1-1094	-0.0080543	0.956237	0.00735515	0.955285	0.362649	0.00143182	0.418374	0.0026383	F2QP96	BQ9382_C1-5750	protein_coding	SOP79789.1	GO:0006891; GO:0030173	integral component of Golgi membrane [GO:0030173]; intra-Golgi vesicle-mediated transport [GO:0006891]	intra-Golgi vesicle-mediated transport [GO:0006891]	integral component of Golgi membrane [GO:0030173]	-
gene115	ACIB2EUKG767890	YVTN repeat-like/Quinoprotein amine dehydrogenase	IPI3 PP7435_Chr1-0112	0.2831	0.103524	0.267961	0.11234	0.0742273	0.692968	-0.426372	0.0436084	F2QLZ1	BQ9382_C1-0580	protein_coding	SOP78793.1	-	-	-	-	-
gene1150	ACIB2EUKG768889	Subunit of the SWI/SNF chromatin remodeling complex	SWI3 PP7435_Chr1-1095	0.49095	1.33e-05	0.625576	1.32e-08	0.596193	6.88e-08	0.763409	1.32322e-08	F2QP97	BQ9382_C1-5755	protein_coding	SOP79790.1	GO:0003677; GO:0005634	nucleus [GO:0005634]; DNA binding [GO:0003677]	-	nucleus [GO:0005634]	DNA binding [GO:0003677]
gene1151	ACIB2EUKG768890	Ubiquitin-like modifier-activating enzyme ATG7	ATG7 PP7435_Chr1-1096	-0.446083	0.000223043	-1.61296	8.05e-43	0.515022	1.12e-05	-0.0464807	0.78016	F2QP98	BQ9382_C1-5760	protein_coding	SOP79791.1	GO:0000407; GO:0006914; GO:0008641; GO:0015031	phagophore assembly site [GO:0000407]; ubiquitin-like modifier activating enzyme activity [GO:0008641]; autophagy [GO:0006914]; protein transport [GO:0015031]	autophagy [GO:0006914]; protein transport [GO:0015031]	phagophore assembly site [GO:0000407]	ubiquitin-like modifier activating enzyme activity [GO:0008641]
gene1152	ACIB2EUKG768891	Highly conserved nuclear protein required for actin cytoskeleton organization	SDA1 PP7435_Chr1-1097	0.459628	0.000412425	0.654284	2.07e-07	0.973025	4.8e-15	-0.793416	6.44901e-07	F2QP99	BQ9382_C1-5765	protein_coding	SOP79792.1	GO:0000055; GO:0005730; GO:0030036; GO:0042273	nucleolus [GO:0005730]; actin cytoskeleton organization [GO:0030036]; ribosomal large subunit biogenesis [GO:0042273]; ribosomal large subunit export from nucleus [GO:0000055]	actin cytoskeleton organization [GO:0030036]; ribosomal large subunit biogenesis [GO:0042273]; ribosomal large subunit export from nucleus [GO:0000055]	nucleolus [GO:0005730]	-
gene1153	ACIB2EUKG768892	Protein kinase-like (PK-like)	NNK1 PP7435_Chr1-1098	-0.285139	0.0524056	-1.1013	1.16e-15	1.17298	1.87e-18	0.0176125	0.931084	F2QPA0	BQ9382_C1-5770	protein_coding	SOP79793.1	GO:0004672; GO:0005524	ATP binding [GO:0005524]; protein kinase activity [GO:0004672]	-	-	ATP binding [GO:0005524]; protein kinase activity [GO:0004672]
gene1154	ACIB2EUKG768893	Ubiquinone-binding protein QP-C ofcytochrome bc1 complex (Ubiquinol-cytochrome c reductase)	QCR8 PP7435_Chr1-1099	-0.343457	0.0201974	-0.797132	1.16e-08	0.303018	0.0372292	-0.432361	0.0144343	F2QPA1	BQ9382_C1-5775	protein_coding	SOP79794.1	GO:0008121	ubiquinol-cytochrome-c reductase activity [GO:0008121]	-	-	ubiquinol-cytochrome-c reductase activity [GO:0008121]
gene1155	ACIB2EUKG768894	Farnesyl pyrophosphate synthase	ERG20 PP7435_Chr1-1100	-1.55709	3.47e-24	-0.531201	0.000774473	-2.06721	6.08e-42	-2.39569	2.09797e-37	F2QPA2	BQ9382_C1-5780	protein_coding	SOP79795.1	GO:0008299; GO:0016765	transferase activity, transferring alkyl or aryl (other than methyl) groups [GO:0016765]; isoprenoid biosynthetic process [GO:0008299]	isoprenoid biosynthetic process [GO:0008299]	-	transferase activity, transferring alkyl or aryl (other than methyl) groups [GO:0016765]
gene1156	ACIB2EUKG768895	Likely SIR2 family histonedeacetylase similar to S. cerevisiae HST2 (YPL015C) involved in telomeric chromatin silencing	HST2 PP7435_Chr1-1101	-1.52754	2.03e-30	-0.86628	8.97e-11	-1.56793	9.33e-32	-1.32496	1.10462e-15	F2QPA3	BQ9382_C1-5785	protein_coding	SOP79796.1	GO:0008270; GO:0016740; GO:0017136; GO:0070403	NAD+ binding [GO:0070403]; NAD-dependent histone deacetylase activity [GO:0017136]; transferase activity [GO:0016740]; zinc ion binding [GO:0008270]	-	-	NAD+ binding [GO:0070403]; NAD-dependent histone deacetylase activity [GO:0017136]; transferase activity [GO:0016740]; zinc ion binding [GO:0008270]
gene1157	ACIB2EUKG768896	Genomic scaffold, Kuraishia_capsulata_scaffold_2	RQC2 PP7435_Chr1-1102	-0.724666	8.06e-12	-0.399315	0.000189333	-1.04853	1.34e-23	0.519165	6.32582e-05	F2QPA4	BQ9382_C1-5790	protein_coding	SOP79797.1	-	-	-	-	-
gene1158	ACIB2EUKG768897	Zeta subunit of the coatomer complex(COPI), whic h coats Golgi-derived transport vesicles	RET3 PP7435_Chr1-1103	0.0776411	0.565369	0.643992	1.41e-08	-0.142344	0.256196	-1.2752	1.95303e-18	F2QPA5	BQ9382_C1-5795	protein_coding	SOP79798.1	GO:0000139; GO:0006890; GO:0015031; GO:0030126	COPI vesicle coat [GO:0030126]; Golgi membrane [GO:0000139]; protein transport [GO:0015031]; retrograde vesicle-mediated transport, Golgi to endoplasmic reticulum [GO:0006890]	protein transport [GO:0015031]; retrograde vesicle-mediated transport, Golgi to endoplasmic reticulum [GO:0006890]	COPI vesicle coat [GO:0030126]; Golgi membrane [GO:0000139]	-
gene1159	ACIB2EUKG768898	Transcription initiation factor TFIID subunit 3	TAF3 PP7435_Chr1-1104	0.0124255	0.942295	0.0357966	0.811508	0.0811542	0.583687	0.262567	0.117199	F2QPA6	BQ9382_C1-5800	protein_coding	SOP79799.1	GO:0003743; GO:0046982	protein heterodimerization activity [GO:0046982]; translation initiation factor activity [GO:0003743]	-	-	protein heterodimerization activity [GO:0046982]; translation initiation factor activity [GO:0003743]
gene116	ACIB2EUKG767891	U4/U6.U5 small nuclear ribonucleoprotein 27kDa protein	PP7435_Chr1-0113	-0.703977	0.0285765	-0.196195	0.551464	-0.691334	0.0297413	-1.41403	0.000476263	F2QLZ2	BQ9382_C1-0585	protein_coding	SOP78794.1	GO:0008380	RNA splicing [GO:0008380]	RNA splicing [GO:0008380]	-	-
gene1160	ACIB2EUKG768899	Protein required for export of the ribosomal subunits	RRP12 PP7435_Chr1-1105	1.01066	3.32e-17	0.443748	0.000304467	0.954085	1.41e-15	-0.961143	1.82205e-10	F2QPA7	BQ9382_C1-5805	protein_coding	SOP79800.1	-	-	-	-	-
gene1161	ACIB2EUKG768900	37S ribosomal protein S16	MRPS16 PP7435_Chr1-1106	0.627098	1.07e-05	0.678578	1.28e-06	1.21828	4.33e-19	-0.66792	0.000323143	F2QPA8	BQ9382_C1-5810	protein_coding	SOP79801.1	GO:0003735; GO:0005840; GO:0006412	ribosome [GO:0005840]; structural constituent of ribosome [GO:0003735]; translation [GO:0006412]	translation [GO:0006412]	ribosome [GO:0005840]	structural constituent of ribosome [GO:0003735]
gene1162	ACIB2EUKG768901	Genomic scaffold, Kuraishia_capsulata_scaffold_2	PP7435_Chr1-1107	-0.372684	0.0104743	0.229537	0.113699	0.331639	0.0205497	0.0749633	0.696698	F2QPA9	BQ9382_C1-5815	protein_coding	SOP79802.1	-	-	-	-	-
gene1163	ACIB2EUKG768902	Activator of multidrug resistance genes,forms a heterodimer with Pdr1p	STB5 PP7435_Chr1-1108	0.338687	0.0183415	0.787624	4.63e-09	0.7511	2.73e-08	0.446312	0.00907376	F2QPB0	BQ9382_C1-5820	protein_coding	SOP79803.1	GO:0000981; GO:0003677; GO:0005634; GO:0006351; GO:0008270	nucleus [GO:0005634]; DNA binding [GO:0003677]; DNA-binding transcription factor activity, RNA polymerase II-specific [GO:0000981]; zinc ion binding [GO:0008270]; transcription, DNA-templated [GO:0006351]	transcription, DNA-templated [GO:0006351]	nucleus [GO:0005634]	DNA binding [GO:0003677]; DNA-binding transcription factor activity, RNA polymerase II-specific [GO:0000981]; zinc ion binding [GO:0008270]
gene1164	ACIB2EUKG768903	tRNA(His) guanylyltransferase	THG1 PP7435_Chr1-1109	0.897755	8.53e-06	-0.0514357	0.829309	0.214749	0.338446	0.0232284	0.939895	F2QPB1	BQ9382_C1-5825	protein_coding	SOP79804.1	GO:0000287; GO:0005525; GO:0006400; GO:0008193	GTP binding [GO:0005525]; magnesium ion binding [GO:0000287]; tRNA guanylyltransferase activity [GO:0008193]; tRNA modification [GO:0006400]	tRNA modification [GO:0006400]	-	GTP binding [GO:0005525]; magnesium ion binding [GO:0000287]; tRNA guanylyltransferase activity [GO:0008193]
gene1165	ACIB2EUKG768904	DNA-directed RNA polymerase	RPA135 PP7435_Chr1-1110	0.496271	1.4e-05	0.638505	1.04e-08	0.708634	1.89e-10	-1.52374	1.756e-27	F2QPB2	BQ9382_C1-5830	protein_coding	SOP79805.1	GO:0003677; GO:0003899; GO:0005634; GO:0006351; GO:0032549	nucleus [GO:0005634]; DNA binding [GO:0003677]; DNA-directed 5'-3' RNA polymerase activity [GO:0003899]; ribonucleoside binding [GO:0032549]; transcription, DNA-templated [GO:0006351]	transcription, DNA-templated [GO:0006351]	nucleus [GO:0005634]	DNA binding [GO:0003677]; DNA-directed 5'-3' RNA polymerase activity [GO:0003899]; ribonucleoside binding [GO:0032549]
gene1166	ACIB2EUKG768905	calcium-transporting P-type ATPase,PMR1-type	NA	0.423685	0.000169801	0.556575	3.81e-07	0.12345	0.304653	-0.479453	0.000484057	Q09GF2	BQ9382_C1-5835	protein_coding	SOP79806.1	GO:0005388; GO:0005524; GO:0016021	integral component of membrane [GO:0016021]; ATP binding [GO:0005524]; calcium transmembrane transporter activity, phosphorylative mechanism [GO:0005388]	-	integral component of membrane [GO:0016021]	ATP binding [GO:0005524]; calcium transmembrane transporter activity, phosphorylative mechanism [GO:0005388]
gene1167	ACIB2EUKG768906	Protein required for respiratory growth	SUA5 PP7435_Chr1-1112	2.13827	8.84e-48	0.31427	0.046635	2.80769	3.1e-82	2.13919	1.44441e-32	F2QPB4	BQ9382_C1-5840	protein_coding	SOP79807.1	GO:0003677; GO:0003725; GO:0005524; GO:0005737; GO:0008033; GO:0061710	cytoplasm [GO:0005737]; ATP binding [GO:0005524]; DNA binding [GO:0003677]; double-stranded RNA binding [GO:0003725]; L-threonylcarbamoyladenylate synthase [GO:0061710]; tRNA processing [GO:0008033]	tRNA processing [GO:0008033]	cytoplasm [GO:0005737]	ATP binding [GO:0005524]; DNA binding [GO:0003677]; double-stranded RNA binding [GO:0003725]; L-threonylcarbamoyladenylate synthase [GO:0061710]
gene1168	ACIB2EUKG768907	Conserved predicted protein	PP7435_Chr1-1113	0.635056	1.72e-06	-0.861424	3.18e-11	3.07081	5.8e-131	3.02168	9.36878e-85	F2QPB5	BQ9382_C1-5845	protein_coding	SOP79808.1	-	-	-	-	-
gene1169	ACIB2EUKG768908	Ubiquitin Conjugating Enzyme	UBC12 PP7435_Chr1-2808	0.136707	0.351005	0.0395999	0.790731	0.934492	1.72e-13	-0.593191	0.000315813	A0A1G4KPF9	BQ9382_C1-5850	protein_coding	SOP79809.1	GO:0005524; GO:0016740	ATP binding [GO:0005524]; transferase activity [GO:0016740]	-	-	ATP binding [GO:0005524]; transferase activity [GO:0016740]
gene117	ACIB2EUKG767892	RNA-binding domain, RBD	NOP6 PP7435_Chr1-0114	0.0843924	0.67426	0.794511	1.8e-06	0.544579	0.00135129	-1.6359	6.22643e-14	F2QLZ3	BQ9382_C1-0590	protein_coding	SOP78795.1	GO:0003723	RNA binding [GO:0003723]	-	-	RNA binding [GO:0003723]
gene1170	ACIB2EUKG768909	Ribosomal RNA-processing protein 8	RRP8 PP7435_Chr1-2819	1.04906	1.57e-14	0.151932	0.312745	2.31675	8.58e-69	0.231743	0.205659	A0A1G4KPH9	BQ9382_C1-5855	protein_coding	SOP79810.1	GO:0005730; GO:0006364; GO:0008168; GO:0032259	nucleolus [GO:0005730]; methyltransferase activity [GO:0008168]; methylation [GO:0032259]; rRNA processing [GO:0006364]	methylation [GO:0032259]; rRNA processing [GO:0006364]	nucleolus [GO:0005730]	methyltransferase activity [GO:0008168]
gene1171	ACIB2EUKG768910	Telomere regulation protein Stn1	PP7435_Chr1-1115	1.05595	4.42e-12	-0.832627	1.99e-07	0.488461	0.00197894	0.990554	1.07035e-07	A0A1G4KPF1	BQ9382_C1-5860	protein_coding	SOP79811.1	-	-	-	-	-
gene1172	ACIB2EUKG768911	Transthyretin (synonym: prealbumin)	PP7435_Chr1-1116	-0.433556	0.00821173	-0.151642	0.369435	0.00866073	0.96226	-0.266513	0.193923	F2QPB8	BQ9382_C1-5865	protein_coding	SOP79812.1	GO:0006144; GO:0033971	hydroxyisourate hydrolase activity [GO:0033971]; purine nucleobase metabolic process [GO:0006144]	purine nucleobase metabolic process [GO:0006144]	-	hydroxyisourate hydrolase activity [GO:0033971]
gene1173	ACIB2EUKG768912	Conserved predicted protein	PP7435_Chr1-1117	-0.49618	0.000173716	-0.108996	0.436086	-0.132108	0.350306	0.0831083	0.638845	F2QPB9	BQ9382_C1-5870	protein_coding	SOP79813.1	-	-	-	-	-
gene1174	ACIB2EUKG768913	Conserved predicted protein	PP7435_Chr1-2830	-0.9116	2.66e-13	0.484473	8.32e-05	-0.278657	0.0309589	0.260873	0.099551	A0A1G4KPF0	BQ9382_C1-5875	protein_coding	SOP79814.1	-	-	-	-	-
gene1175	ACIB2EUKG768914	Something about silencing protein 4	PP7435_Chr1-1118	-1.04163	3.54e-16	-0.0110686	0.940557	-0.88508	4.93e-12	-0.469751	0.00344064	F2QPC0	BQ9382_C1-5880	protein_coding	SOP79815.1	GO:0016573	histone acetylation [GO:0016573]	histone acetylation [GO:0016573]	-	-
gene1176	ACIB2EUKG768915	Cell division control protein 1	NA	0.142626	0.381642	-0.631782	1.73e-05	-0.204802	0.187521	0.194603	0.30753	C4QY53	BQ9382_C1-5885	protein_coding	SOP79816.1	GO:0006506; GO:0016021; GO:0016787	integral component of membrane [GO:0016021]; hydrolase activity [GO:0016787]; GPI anchor biosynthetic process [GO:0006506]	GPI anchor biosynthetic process [GO:0006506]	integral component of membrane [GO:0016021]	hydrolase activity [GO:0016787]
gene1177	ACIB2EUKG768916	Exocyst complex component sec10	SEC10 PP7435_Chr1-1120	-0.0984651	0.511927	-0.333517	0.0115842	-0.0779575	0.595818	-0.0811126	0.647353	F2QPC2	BQ9382_C1-5890	protein_coding	SOP79817.1	GO:0000145; GO:0006887; GO:0048278	exocyst [GO:0000145]; exocytosis [GO:0006887]; vesicle docking [GO:0048278]	exocytosis [GO:0006887]; vesicle docking [GO:0048278]	exocyst [GO:0000145]	-
gene1178	ACIB2EUKG768917	Conserved nuclear RNA-binding protein	THO1 PP7435_Chr1-1121	-0.0265929	0.895731	-0.52027	0.00110518	-1.21748	1.02e-14	-1.78771	1.50207e-19	F2QPC3	BQ9382_C1-5895	protein_coding	SOP79818.1	-	-	-	-	-
gene1179	ACIB2EUKG768918	Transcriptional activator	VHR2 PP7435_Chr1-1122	0.973484	4.68e-15	0.310181	0.0173885	0.757231	1.57e-09	0.886408	6.13541e-09	F2QPC4	BQ9382_C1-5900	protein_coding	SOP79819.1	GO:0004525; GO:0006396	ribonuclease III activity [GO:0004525]; RNA processing [GO:0006396]	RNA processing [GO:0006396]	-	ribonuclease III activity [GO:0004525]
gene118	ACIB2EUKG767893	P-loop containing nucleosidetriphosphatehydrolases	RHO5 PP7435_Chr1-0115	-0.87784	1.32e-13	-1.0173	5.48e-18	-0.713969	1.82e-09	-1.17789	6.35202e-16	F2QLZ4	BQ9382_C1-0595	protein_coding	SOP78796.1	GO:0003924; GO:0005525; GO:0007264	GTP binding [GO:0005525]; GTPase activity [GO:0003924]; small GTPase mediated signal transduction [GO:0007264]	small GTPase mediated signal transduction [GO:0007264]	-	GTPase activity [GO:0003924]; GTP binding [GO:0005525]
gene1180	ACIB2EUKG768919	Isocitrate lyase	ICL1 PP7435_Chr1-1123	2.153	7.46e-57	0.478696	0.000735052	6.46834	0	5.62994	9.60762e-259	F2QPC5	BQ9382_C1-5905	protein_coding	SOP79820.1	GO:0004451; GO:0019752; GO:0046872	isocitrate lyase activity [GO:0004451]; metal ion binding [GO:0046872]; carboxylic acid metabolic process [GO:0019752]	carboxylic acid metabolic process [GO:0019752]	-	isocitrate lyase activity [GO:0004451]; metal ion binding [GO:0046872]
gene1181	ACIB2EUKG768920	General control protein GCN4	NA	-0.575141	5.29e-08	-0.0368142	0.758672	0.92584	2.28e-19	0.377578	0.00389915	C4QY58	BQ9382_C1-5910	protein_coding	SOP79821.1	GO:0001080; GO:0001085; GO:0001135; GO:0003682; GO:0003700; GO:0005634; GO:0010508; GO:0010691; GO:0036278; GO:0042802; GO:0043565; GO:0043621; GO:0045899; GO:1903833	nucleus [GO:0005634]; chromatin binding [GO:0003682]; DNA-binding transcription factor activity [GO:0003700]; identical protein binding [GO:0042802]; protein self-association [GO:0043621]; RNA polymerase II transcription factor binding [GO:0001085]; RNA polymerase II transcription regulator recruiting activity [GO:0001135]; sequence-specific DNA binding [GO:0043565]; negative regulation of riboso…	negative regulation of ribosomal protein gene transcription from RNA polymerase II promoter in response to nutrient levels [GO:0010691]; nitrogen catabolite activation of transcription from RNA polymerase II promoter [GO:0001080]; positive regulation of autophagy [GO:0010508]; positive regulation of cellular response to amino acid starvation [GO:1903833]; positive regulation of RNA polymerase II …	nucleus [GO:0005634]	chromatin binding [GO:0003682]; DNA-binding transcription factor activity [GO:0003700]; identical protein binding [GO:0042802]; protein self-association [GO:0043621]; RNA polymerase II transcription factor binding [GO:0001085]; RNA polymerase II transcription regulator recruiting activity [GO:0001135]; sequence-specific DNA binding [GO:0043565]
gene1182	ACIB2EUKG768921	Cytochrome b5-like Heme/Steroid binding domain	CYB5-2 PP7435_Chr1-1125	1.0502	5.75e-09	1.21835	6.81e-12	1.25283	1.71e-12	0.321944	0.17241	F2QPC7	BQ9382_C1-5915	protein_coding	SOP79822.1	-	-	-	-	-
gene1183	ACIB2EUKG768922	ADP-ribosylation factor (ARF)GTPase activating protein (GAP) effector	AGE2 PP7435_Chr1-1126	0.63669	9.24e-06	0.226025	0.131008	0.582058	4.58e-05	0.628193	0.000322709	F2QPC8	BQ9382_C1-5920	protein_coding	SOP79823.1	GO:0005096; GO:0046872	GTPase activator activity [GO:0005096]; metal ion binding [GO:0046872]	-	-	GTPase activator activity [GO:0005096]; metal ion binding [GO:0046872]
gene1184	ACIB2EUKG768923	Ubiquitin carboxyl-terminal hydrolase	UBP8 PP7435_Chr1-1127	0.203703	0.155745	-0.114885	0.42358	0.416442	0.00182687	0.15025	0.394787	F2QPC9	BQ9382_C1-5925	protein_coding	SOP79824.1	GO:0004843; GO:0006511; GO:0008270; GO:0016578	thiol-dependent ubiquitin-specific protease activity [GO:0004843]; zinc ion binding [GO:0008270]; histone deubiquitination [GO:0016578]; ubiquitin-dependent protein catabolic process [GO:0006511]	histone deubiquitination [GO:0016578]; ubiquitin-dependent protein catabolic process [GO:0006511]	-	thiol-dependent ubiquitin-specific protease activity [GO:0004843]; zinc ion binding [GO:0008270]
gene1185	ACIB2EUKG768924	Essential protein with similarity to phosducins, which are G-protein regulators	PLP2 PP7435_Chr1-1128	0.120843	0.478479	0.478029	0.00131713	-0.0614189	0.720803	-0.673509	0.000253889	F2QPD0	BQ9382_C1-5930	protein_coding	SOP79825.1	-	-	-	-	-
gene1186	ACIB2EUKG768925	Pre-mRNA-splicing factor cwc22	CWC22 PP7435_Chr1-1129	0.418734	0.00912951	-0.38663	0.0161855	-0.19713	0.244343	-0.143989	0.495733	F2QPD1	BQ9382_C1-5935	protein_coding	SOP79826.1	GO:0003723	RNA binding [GO:0003723]	-	-	RNA binding [GO:0003723]
gene1187	ACIB2EUKG768926	YVTN repeat-like/Quinoprotein amine dehydrogenase	ENP2 PP7435_Chr1-1130	0.288986	0.052933	0.611597	1.24e-05	0.394167	0.0059423	-0.651945	0.000203032	F2QPD2	BQ9382_C1-5940	protein_coding	SOP79827.1	GO:0005634	nucleus [GO:0005634]	-	nucleus [GO:0005634]	-
gene1188	ACIB2EUKG768927	Zinc metalloprotease zmpB	PP7435_Chr1-1131	0.0886178	0.609175	-0.987161	2.99e-11	-0.551621	0.000246573	-0.0731783	0.722562	F2QPD3	BQ9382_C1-5945	protein_coding	SOP79828.1	-	-	-	-	-
gene1189	ACIB2EUKG768928	Dipeptidyl-peptidase III (DPPIII)(Dipeptidyl aminopeptidase III) (DipeptidylarylamidaseIII)	NA	-0.300788	0.00513861	-0.708437	3.79e-12	-0.694116	1.07e-11	-0.742162	3.33626e-09	A0A1B2J895	BQ9382_C1-5950	protein_coding	SOP79829.1	GO:0005737; GO:0008237; GO:0008239; GO:0046872	cytoplasm [GO:0005737]; dipeptidyl-peptidase activity [GO:0008239]; metal ion binding [GO:0046872]; metallopeptidase activity [GO:0008237]	-	cytoplasm [GO:0005737]	dipeptidyl-peptidase activity [GO:0008239]; metal ion binding [GO:0046872]; metallopeptidase activity [GO:0008237]
gene119	ACIB2EUKG767894	Conserved predicted protein	PP7435_Chr1-0116	1.91869	3.07e-65	-1.29769	1.3e-29	-3.10723	7.14e-153	-1.98851	3.17875e-44	F2QLZ5	BQ9382_C1-0600	protein_coding	SOP78797.1	-	-	-	-	-
gene1190	ACIB2EUKG768929	Conserved predicted protein	PP7435_Chr1-1133	0.363409	0.011721	-0.406904	0.00399283	-0.358284	0.0122169	0.374919	0.0315036	F2QPD5	BQ9382_C1-5955	protein_coding	SOP79830.1	GO:0016021	integral component of membrane [GO:0016021]	-	integral component of membrane [GO:0016021]	-
gene1191	ACIB2EUKG768930	Peroxisomal biogenesis factor 8	EMW1 PP7435_Chr1-2841	0.265774	0.0406619	0.55938	4.33e-06	0.0369921	0.797657	-0.0261462	0.884509	A0A1G4KPG0	BQ9382_C1-5960	protein_coding	SOP79831.1	-	-	-	-	-
gene1192	ACIB2EUKG768931	Peroxisomal biogenesis factor 8	NA	-2.26328	8.63e-103	-1.58833	1.48e-51	-1.68654	5.47e-58	-1.94921	3.72743e-51	Q01962	BQ9382_C1-5965	protein_coding	SOP79832.1	GO:0005782	peroxisomal matrix [GO:0005782]	-	peroxisomal matrix [GO:0005782]	-
gene1193	ACIB2EUKG768932	Uncharacterized membrane protein YOL073C	DSC2 PP7435_Chr1-1135	0.0481099	0.801493	-0.863381	2e-08	-0.0513123	0.77708	0.00143489	0.994544	A0A1G4KPG3	BQ9382_C1-5970	protein_coding	SOP79833.1	GO:0016021; GO:0016874	integral component of membrane [GO:0016021]; ligase activity [GO:0016874]	-	integral component of membrane [GO:0016021]	ligase activity [GO:0016874]
gene1194	ACIB2EUKG768933	Prefoldin subunit 3	PAC10 PP7435_Chr1-1136	0.784631	1.44e-08	-0.320425	0.025623	0.736292	8.82e-08	-0.0331444	0.869599	F2QPD8	BQ9382_C1-5975	protein_coding	SOP79834.1	GO:0006457; GO:0016272	prefoldin complex [GO:0016272]; protein folding [GO:0006457]	protein folding [GO:0006457]	prefoldin complex [GO:0016272]	-
gene1195	ACIB2EUKG768934	60S ribosomal protein L18	RPL18B PP7435_Chr1-2863	-0.213746	0.142864	-0.74157	2.55e-08	0.217877	0.123541	-2.66245	1.23002e-61	A0A1G4KPF8	BQ9382_C1-5980	protein_coding	SOP79835.1	GO:0003735; GO:0005840; GO:0006412	ribosome [GO:0005840]; structural constituent of ribosome [GO:0003735]; translation [GO:0006412]	translation [GO:0006412]	ribosome [GO:0005840]	structural constituent of ribosome [GO:0003735]
gene1196	-	-	NA	-0.150434	0.28165	-0.751917	1.42e-09	0.409942	0.00121662	-2.53537	1.06356e-61	-	BQ9382_C1-5985;part=1/2	misc_RNA	-	-	-	-	-	-
gene1197	-	-	NA	-0.143772	0.304729	-0.757616	1.01e-09	0.413053	0.00109493	-2.52863	1.6927e-61	-	BQ9382_C1-5990;part=1/2	misc_RNA	-	-	-	-	-	-
gene1198	-	-	NA	-0.244588	0.0721789	-0.791796	3.11e-10	0.416164	0.00118113	-2.56016	3.88153e-60	-	BQ9382_C1-5995;part=1/2	misc_RNA	-	-	-	-	-	-
gene1199	ACIB2EUKG768935	40S ribosomal protein S19	NA	0.0215365	0.916211	-0.856845	3.38e-08	0.364441	0.023846	-2.44631	9.24939e-39	C4QY72	BQ9382_C1-6000	protein_coding	SOP79836.1	GO:0003735; GO:0005840; GO:0006412	ribosome [GO:0005840]; structural constituent of ribosome [GO:0003735]; translation [GO:0006412]	translation [GO:0006412]	ribosome [GO:0005840]	structural constituent of ribosome [GO:0003735]
gene12	ACIB2EUKG767792	Fungal Zn(2)-Cys(6) binuclear clusterdomain	PP7435_Chr1-0013	-1.37044	4.45e-35	-0.153938	0.195602	0.324584	0.00456169	0.439861	0.00152686	F2QLA7	BQ9382_C1-0065	protein_coding	SOP78697.1	GO:0000981; GO:0005634; GO:0008270	nucleus [GO:0005634]; DNA-binding transcription factor activity, RNA polymerase II-specific [GO:0000981]; zinc ion binding [GO:0008270]	-	nucleus [GO:0005634]	DNA-binding transcription factor activity, RNA polymerase II-specific [GO:0000981]; zinc ion binding [GO:0008270]
gene120	ACIB2EUKG767895	Protein required for beta-1,6-glucan biosynthesis	KRE5-2 PP7435_Chr1-0117	0.771631	2.02e-10	-0.200513	0.121281	-0.316429	0.0132479	-0.65749	2.16858e-05	F2QLZ6	BQ9382_C1-0605	protein_coding	SOP78798.1	GO:0003980; GO:0006486	UDP-glucose:glycoprotein glucosyltransferase activity [GO:0003980]; protein glycosylation [GO:0006486]	protein glycosylation [GO:0006486]	-	UDP-glucose:glycoprotein glucosyltransferase activity [GO:0003980]
gene1200	ACIB2EUKG768936	Catalytic subunit of an adoMet-dependent tRNA methyltransferase complex (Trm11p-Trm112p)	TRM11 PP7435_Chr1-1138	0.315494	0.0866661	-0.231117	0.207921	0.657338	0.000133056	-0.437079	0.0507234	F2QPE0	BQ9382_C1-6005	protein_coding	SOP79837.1	GO:0003676; GO:0008168; GO:0032259	methyltransferase activity [GO:0008168]; nucleic acid binding [GO:0003676]; methylation [GO:0032259]	methylation [GO:0032259]	-	methyltransferase activity [GO:0008168]; nucleic acid binding [GO:0003676]
gene1201	ACIB2EUKG768937	RNA-binding domain, RBD	HRP1 PP7435_Chr1-1139	-0.284884	0.0233753	-1.41009	1.6e-33	-0.576217	1.33e-06	1.6296	4.75534e-31	F2QPE1	BQ9382_C1-6010	protein_coding	SOP79838.1	GO:0003729	mRNA binding [GO:0003729]	-	-	mRNA binding [GO:0003729]
gene1202	ACIB2EUKG768938	3-oxo-5-alpha-steroid 4-dehydrogenase 3	NA	-0.113181	0.729828	-0.213084	0.472198	-1.3633	2.76e-06	-0.38816	0.289882	C4QY75	BQ9382_C1-6015	protein_coding	SOP79839.1	GO:0003865; GO:0006488; GO:0007124; GO:0016021; GO:0016095; GO:0019408	integral component of membrane [GO:0016021]; 3-oxo-5-alpha-steroid 4-dehydrogenase activity [GO:0003865]; dolichol biosynthetic process [GO:0019408]; dolichol-linked oligosaccharide biosynthetic process [GO:0006488]; polyprenol catabolic process [GO:0016095]; pseudohyphal growth [GO:0007124]	dolichol biosynthetic process [GO:0019408]; dolichol-linked oligosaccharide biosynthetic process [GO:0006488]; polyprenol catabolic process [GO:0016095]; pseudohyphal growth [GO:0007124]	integral component of membrane [GO:0016021]	3-oxo-5-alpha-steroid 4-dehydrogenase activity [GO:0003865]
gene1203	ACIB2EUKG768939	P-loop containing nucleosidetriphosphatehydrolases	DBP10 PP7435_Chr1-1141	1.05229	2.81e-13	0.188951	0.222724	0.803448	2.84e-08	-1.03873	9.56658e-09	F2QPE3	BQ9382_C1-6020	protein_coding	SOP79840.1	GO:0003723; GO:0003724; GO:0005524; GO:0005730; GO:0006364	nucleolus [GO:0005730]; ATP binding [GO:0005524]; RNA binding [GO:0003723]; RNA helicase activity [GO:0003724]; rRNA processing [GO:0006364]	rRNA processing [GO:0006364]	nucleolus [GO:0005730]	ATP binding [GO:0005524]; RNA binding [GO:0003723]; RNA helicase activity [GO:0003724]
gene1204	ACIB2EUKG768940	cAMP-dependent protein kinase type 1	TPK2 PP7435_Chr1-1142	-0.570953	5.24e-07	-1.21251	7.74e-28	0.292895	0.011061	-0.0283535	0.861693	F2QPE4	BQ9382_C1-6025	protein_coding	SOP79841.1	GO:0004674; GO:0005524	ATP binding [GO:0005524]; protein serine/threonine kinase activity [GO:0004674]	-	-	ATP binding [GO:0005524]; protein serine/threonine kinase activity [GO:0004674]
gene1205	ACIB2EUKG768941	Likely mitochondrial ribosomal protein (E.coli L7/L12)	MNP1 PP7435_Chr1-1143	0.211621	0.187579	0.00317678	0.985488	0.234656	0.12909	-1.50926	1.51323e-16	F2QPE5	BQ9382_C1-6030	protein_coding	SOP79842.1	GO:0003735; GO:0005840; GO:0006412	ribosome [GO:0005840]; structural constituent of ribosome [GO:0003735]; translation [GO:0006412]	translation [GO:0006412]	ribosome [GO:0005840]	structural constituent of ribosome [GO:0003735]
gene1206	ACIB2EUKG768942	DNA-directed RNA polymerase subunit	RPB9 PP7435_Chr1-1144	0.725613	8.71e-06	-0.34048	0.0456155	-0.0141377	0.941337	-1.93206	8.863e-18	F2QPE6	BQ9382_C1-6035	protein_coding	SOP79843.1	GO:0003676; GO:0003899; GO:0005730; GO:0006351; GO:0006379; GO:0008270	nucleolus [GO:0005730]; DNA-directed 5'-3' RNA polymerase activity [GO:0003899]; nucleic acid binding [GO:0003676]; zinc ion binding [GO:0008270]; mRNA cleavage [GO:0006379]; transcription, DNA-templated [GO:0006351]	mRNA cleavage [GO:0006379]; transcription, DNA-templated [GO:0006351]	nucleolus [GO:0005730]	DNA-directed 5'-3' RNA polymerase activity [GO:0003899]; nucleic acid binding [GO:0003676]; zinc ion binding [GO:0008270]
gene1207	ACIB2EUKG768943	DNA replication licensing factor, MCM6 component	MCM6 PP7435_Chr1-1145	0.460141	0.00123516	-1.6114	1.83e-31	-0.706228	4.04e-07	-2.45288	1.46939e-43	F2QPE7	BQ9382_C1-6040	protein_coding	SOP79844.1	GO:0003677; GO:0003678; GO:0005524; GO:0005634; GO:0006270; GO:0042555	MCM complex [GO:0042555]; nucleus [GO:0005634]; ATP binding [GO:0005524]; DNA binding [GO:0003677]; DNA helicase activity [GO:0003678]; DNA replication initiation [GO:0006270]	DNA replication initiation [GO:0006270]	MCM complex [GO:0042555]; nucleus [GO:0005634]	ATP binding [GO:0005524]; DNA binding [GO:0003677]; DNA helicase activity [GO:0003678]
gene1208	ACIB2EUKG768944	Iron-regulated transcriptional activator AFT1	PpAFT1 PP7435_Chr1-1146	0.041095	0.806005	-2.25656	7.66e-64	1.51877	9.82e-32	-1.00118	1.13195e-09	F2QPE8	BQ9382_C1-6045	protein_coding	SOP79845.1	GO:0000981; GO:0005623; GO:0036086	cell [GO:0005623]; DNA-binding transcription factor activity, RNA polymerase II-specific [GO:0000981]; positive regulation of transcription from RNA polymerase II promoter in response to iron ion starvation [GO:0036086]	positive regulation of transcription from RNA polymerase II promoter in response to iron ion starvation [GO:0036086]	cell [GO:0005623]	DNA-binding transcription factor activity, RNA polymerase II-specific [GO:0000981]
gene1209	ACIB2EUKG768945	Zinc metalloproteinase YIL108W	PP7435_Chr1-1147	0.145338	0.279023	-0.914524	5.44e-14	0.379603	0.00190137	0.443701	0.002968	A0A1G4KPG5	BQ9382_C1-6050	protein_coding	SOP79846.1	-	-	-	-	-
gene121	ACIB2EUKG767896	40S ribosomal protein S3	RPS3 PP7435_Chr1-0118	0.416874	0.00402418	-0.456944	0.00121993	0.66956	1.5e-06	-3.44339	7.67437e-91	F2QLZ7	BQ9382_C1-0610	protein_coding	SOP78799.1	GO:0003723; GO:0003735; GO:0006412; GO:0015935	small ribosomal subunit [GO:0015935]; RNA binding [GO:0003723]; structural constituent of ribosome [GO:0003735]; translation [GO:0006412]	translation [GO:0006412]	small ribosomal subunit [GO:0015935]	RNA binding [GO:0003723]; structural constituent of ribosome [GO:0003735]
gene1210	ACIB2EUKG768946	Conserved predicted protein	PP7435_Chr1-1148	0.0178191	0.956237	-0.947107	0.00025354	-0.120089	0.676538	-0.450734	0.173199	F2QPF0	BQ9382_C1-6055	protein_coding	SOP79847.1	-	-	-	-	-
gene1211	ACIB2EUKG768947	Protein kinase-like (PK-like)	CAK1 PP7435_Chr1-1149	-0.115624	0.464394	-0.634529	5.23e-06	0.0939173	0.545084	-0.405408	0.0214706	F2QPF1	BQ9382_C1-6060	protein_coding	SOP79848.1	GO:0004672; GO:0005524	ATP binding [GO:0005524]; protein kinase activity [GO:0004672]	-	-	ATP binding [GO:0005524]; protein kinase activity [GO:0004672]
gene1212	ACIB2EUKG768948	TBC1 domain family member 20	GYP8 PP7435_Chr1-1150	-0.50575	5.43e-06	-0.297807	0.00766117	0.399088	0.000280971	-0.494821	0.000277557	F2QPF2	BQ9382_C1-6065	protein_coding	SOP79849.1	-	-	-	-	-
gene1213	ACIB2EUKG768949	Subunit of the SAGA transcriptional regulatory complex but not present in SAGA-like complex SLIK/SAL	SPT8 PP7435_Chr1-1151	-0.316536	0.0230587	-0.751054	1.44e-08	0.625051	1.62e-06	-0.279068	0.102492	F2QPF3	BQ9382_C1-6070	protein_coding	SOP79850.1	-	-	-	-	-
gene1214	ACIB2EUKG768950	P-loop containing nucleosidetriphosphatehydrolases	CAF16 PP7435_Chr1-1152	-0.96863	8.87e-18	-0.223459	0.0573995	0.839437	3.67e-14	-0.288481	0.046261	A0A1G4KPH3	BQ9382_C1-6075	protein_coding	SOP79851.1	GO:0005524; GO:0016887	ATP binding [GO:0005524]; ATPase activity [GO:0016887]	-	-	ATPase activity [GO:0016887]; ATP binding [GO:0005524]
gene1215	ACIB2EUKG768951	C-5 sterol desaturase, catalyzes the introduction of a C-5(6) double bond into episterol	ERG3 PP7435_Chr1-1153	-2.0321	1.84e-54	-1.09816	1.03e-16	-0.24412	0.0839877	-1.2097	8.56944e-14	F2QPF5	BQ9382_C1-6080	protein_coding	SOP79852.1	GO:0005506; GO:0008610; GO:0016491	iron ion binding [GO:0005506]; oxidoreductase activity [GO:0016491]; lipid biosynthetic process [GO:0008610]	lipid biosynthetic process [GO:0008610]	-	iron ion binding [GO:0005506]; oxidoreductase activity [GO:0016491]
gene1216	ACIB2EUKG768952	Protein kinase-like (PK-like)	RIM11 PP7435_Chr1-1154	-0.940418	1.06e-20	-1.05689	5.41e-26	0.615708	1.2e-09	0.7874	1.75662e-10	A0A1G4KPJ4	BQ9382_C1-6085	protein_coding	SOP79853.1	GO:0004674; GO:0005524	ATP binding [GO:0005524]; protein serine/threonine kinase activity [GO:0004674]	-	-	ATP binding [GO:0005524]; protein serine/threonine kinase activity [GO:0004674]
gene1217	ACIB2EUKG768953	Genomic scaffold, Kuraishia_capsulata_scaffold_2	PP7435_Chr1-2885	0.553837	0.00065809	-0.803698	9.94e-07	0.515963	0.00137975	0.877094	5.01076e-06	A0A1G4KPG4	BQ9382_C1-6090	protein_coding	SOP79854.1	GO:0005789; GO:0016021	endoplasmic reticulum membrane [GO:0005789]; integral component of membrane [GO:0016021]	-	endoplasmic reticulum membrane [GO:0005789]; integral component of membrane [GO:0016021]	-
gene1218	ACIB2EUKG768954	Acyl-CoA-binding protein 2	ACB1 PP7435_Chr1-1156	-0.854074	8.99e-08	-0.763132	1.49e-06	-0.407129	0.0125402	0.637042	0.00113315	F2QPF8	BQ9382_C1-6095	protein_coding	SOP79855.1	GO:0000062	fatty-acyl-CoA binding [GO:0000062]	-	-	fatty-acyl-CoA binding [GO:0000062]
gene1219	ACIB2EUKG768955	NADH dehydrogenase (Ubiquinone) 1alphasubcomplex 5	NUFM PP7435_Chr1-1157	0.0876014	0.548467	-0.255067	0.0485024	0.738118	1.77e-09	0.480887	0.00177182	F2QPF9	BQ9382_C1-6100	protein_coding	SOP79856.1	GO:0022904	respiratory electron transport chain [GO:0022904]	respiratory electron transport chain [GO:0022904]	-	-
gene122	ACIB2EUKG767897	Endoplasmic reticulum packaging chaperone	SHR3 PP7435_Chr1-0119	-0.441461	0.00404592	-0.603687	4.7e-05	0.446052	0.00293968	-0.869811	1.5875e-06	F2QLZ8	BQ9382_C1-0615	protein_coding	SOP78800.1	GO:0016021	integral component of membrane [GO:0016021]	-	integral component of membrane [GO:0016021]	-
gene1220	ACIB2EUKG768956	Oleate-activated transcription factor 1	PP7435_Chr1-1158	0.946294	4.82e-16	0.808457	4.22e-12	0.0778525	0.563571	0.0239969	0.889926	F2QPG0	BQ9382_C1-6105	protein_coding	SOP79857.1	GO:0000981; GO:0003677; GO:0005634; GO:0006351; GO:0008270	nucleus [GO:0005634]; DNA binding [GO:0003677]; DNA-binding transcription factor activity, RNA polymerase II-specific [GO:0000981]; zinc ion binding [GO:0008270]; transcription, DNA-templated [GO:0006351]	transcription, DNA-templated [GO:0006351]	nucleus [GO:0005634]	DNA binding [GO:0003677]; DNA-binding transcription factor activity, RNA polymerase II-specific [GO:0000981]; zinc ion binding [GO:0008270]
gene1221	ACIB2EUKG768957	Genomic scaffold, Kuraishia_capsulata_scaffold_4	PP7435_Chr1-1159	0.305583	0.105546	-0.393791	0.0320487	-0.773306	2.33e-05	-1.67318	2.80101e-12	F2QPG1	BQ9382_C1-6110	protein_coding	SOP79858.1	-	-	-	-	-
gene1222	ACIB2EUKG768958	Conserved predicted protein	PP7435_Chr1-1160	0.353988	0.0478375	-0.198028	0.275842	-0.466973	0.00820852	-0.393214	0.0758733	F2QPG2	BQ9382_C1-6115	protein_coding	SOP79859.1	-	-	-	-	-
gene1223	ACIB2EUKG768959	Subunit of an adoMet-dependent tRNA methyltransferase (MTase) complex (Trm11p-Trm112p)	TRM112 PP7435_Chr1-1161	1.12094	9.77e-07	-1.04239	3.27e-05	-0.0564127	0.839534	-1.07658	0.000890105	F2QPG3	BQ9382_C1-6120	protein_coding	SOP79860.1	GO:0046982	protein heterodimerization activity [GO:0046982]	-	-	protein heterodimerization activity [GO:0046982]
gene1224	ACIB2EUKG768960	Transferase (Phosphotransferase) domain 1	FPK1 PP7435_Chr1-1162	-0.00473494	0.972406	-0.333253	0.00182578	-0.333163	0.00192108	-0.114269	0.418692	F2QPG4	BQ9382_C1-6125	protein_coding	SOP79861.1	GO:0004672; GO:0005524	ATP binding [GO:0005524]; protein kinase activity [GO:0004672]	-	-	ATP binding [GO:0005524]; protein kinase activity [GO:0004672]
gene1225	ACIB2EUKG768961	DNA mismatch repair protein MSH3	MSH3 PP7435_Chr1-1163	0.308274	0.0736317	0.207693	0.223912	0.106162	0.561643	0.067194	0.768062	F2QPG5	BQ9382_C1-6130	protein_coding	SOP79862.1	GO:0005524; GO:0006298; GO:0030983	ATP binding [GO:0005524]; mismatched DNA binding [GO:0030983]; mismatch repair [GO:0006298]	mismatch repair [GO:0006298]	-	ATP binding [GO:0005524]; mismatched DNA binding [GO:0030983]
gene1226	ACIB2EUKG768962	Pre-mRNA-splicing factor CWC21	CWC21 PP7435_Chr1-1164	0.715148	0.00986794	1.97157	6.81e-15	1.60129	5.07e-10	1.19988	0.000172884	F2QPG6	BQ9382_C1-6135	protein_coding	SOP79863.1	-	-	-	-	-
gene1227	ACIB2EUKG768963	Cell surface glycoprotein 1	PP7435_Chr1-1165	0.340524	0.0700676	1.61423	1.49e-21	0.981454	1.44e-08	0.452119	0.0423804	F2QPG7	BQ9382_C1-6140	protein_coding	SOP79864.1	-	-	-	-	-
gene1228	ACIB2EUKG768964	EF-hand domain containing protein	PEF1 PP7435_Chr1-1166	0.413795	0.00816688	0.361887	0.0186567	0.165445	0.314961	0.511928	0.00623546	F2QPG8	BQ9382_C1-6145	protein_coding	SOP79865.1	GO:0005509	calcium ion binding [GO:0005509]	-	-	calcium ion binding [GO:0005509]
gene1229	ACIB2EUKG768965	Phosphatidylinositol 4-kinase PIK1	PIK1 PP7435_Chr1-1168	0.516777	4.35e-06	0.391056	0.000497001	0.0673928	0.596317	0.730268	5.77937e-08	F2QPG9	BQ9382_C1-6150	protein_coding	SOP79866.1	GO:0016301; GO:0016773; GO:0046854; GO:0048015	kinase activity [GO:0016301]; phosphotransferase activity, alcohol group as acceptor [GO:0016773]; phosphatidylinositol phosphorylation [GO:0046854]; phosphatidylinositol-mediated signaling [GO:0048015]	phosphatidylinositol-mediated signaling [GO:0048015]; phosphatidylinositol phosphorylation [GO:0046854]	-	kinase activity [GO:0016301]; phosphotransferase activity, alcohol group as acceptor [GO:0016773]
gene123	ACIB2EUKG767898	NI9M (B9) subunit ofmitochondrialNADH:ubiquinone oxidoreductase (Complex I)	NI9M PP7435_Chr1-0120	0.336155	0.0188074	-0.10734	0.473023	1.0232	1.3e-14	0.0359212	0.856444	F2QLZ9	BQ9382_C1-0620	protein_coding	SOP78801.1	-	-	-	-	-
gene1230	ACIB2EUKG768966	ER membrane localized phosphoryl transferase that adds phosphoethanolamine	GPI13 PP7435_Chr1-1169	0.218455	0.0629151	0.239586	0.0342513	-0.105693	0.384352	-0.257009	0.068421	F2QPH0	BQ9382_C1-6155	protein_coding	SOP79867.1	GO:0006506; GO:0051377	mannose-ethanolamine phosphotransferase activity [GO:0051377]; GPI anchor biosynthetic process [GO:0006506]	GPI anchor biosynthetic process [GO:0006506]	-	mannose-ethanolamine phosphotransferase activity [GO:0051377]
gene1231	ACIB2EUKG768967	Genomic scaffold, Kuraishia_capsulata_scaffold_5	PP7435_Chr1-1170	0.574419	1.04e-05	0.410413	0.00165834	0.453715	0.000500935	0.157099	0.363713	F2QPH1	BQ9382_C1-6160	protein_coding	SOP79868.1	-	-	-	-	-
gene1232	ACIB2EUKG768968	Sterol regulatory element-binding protein cleavage-activating protein	PP7435_Chr1-1171	0.257004	0.0141492	0.747702	2.38e-14	0.227513	0.02792	-0.449441	0.000287479	A0A1G4KPH4	BQ9382_C1-6165	protein_coding	SOP79869.1	GO:0000139; GO:0005789; GO:0032933; GO:0032934	endoplasmic reticulum membrane [GO:0005789]; Golgi membrane [GO:0000139]; sterol binding [GO:0032934]; SREBP signaling pathway [GO:0032933]	SREBP signaling pathway [GO:0032933]	endoplasmic reticulum membrane [GO:0005789]; Golgi membrane [GO:0000139]	sterol binding [GO:0032934]
gene1233	ACIB2EUKG768969	Reduced viability upon starvation protein161	RVS161-1 PP7435_Chr1-1172	-0.503734	5.67e-06	0.636935	3.85e-09	0.704968	6.27e-11	0.70579	9.94583e-08	F2QPH3	BQ9382_C1-6170	protein_coding	SOP79870.1	GO:0005737	cytoplasm [GO:0005737]	-	cytoplasm [GO:0005737]	-
gene1234	ACIB2EUKG768970	Protein kinase-like (PK-like)	NA	-0.085928	0.538913	-0.120943	0.346972	-0.980197	1.53e-16	-0.0881871	0.587935	C4QYA7	BQ9382_C1-6175	protein_coding	SOP79871.1	GO:0004672; GO:0005524; GO:0005623; GO:0030007	cell [GO:0005623]; ATP binding [GO:0005524]; protein kinase activity [GO:0004672]; cellular potassium ion homeostasis [GO:0030007]	cellular potassium ion homeostasis [GO:0030007]	cell [GO:0005623]	ATP binding [GO:0005524]; protein kinase activity [GO:0004672]
gene1235	ACIB2EUKG768971	Ser/Thr protein kinase involved in salt tolerance	NPR3 PP7435_Chr1-1173	-0.207585	0.122646	0.841088	3.46e-12	0.327047	0.00979277	0.971898	4.49149e-11	F2QPH4	BQ9382_C1-6180	protein_coding	SOP79872.1	GO:0032007; GO:0034198	cellular response to amino acid starvation [GO:0034198]; negative regulation of TOR signaling [GO:0032007]	cellular response to amino acid starvation [GO:0034198]; negative regulation of TOR signaling [GO:0032007]	-	-
gene1236	ACIB2EUKG768972	Conserved predicted protein	PP7435_Chr1-1174	0.0836392	0.67426	0.267041	0.124982	0.0526746	0.789112	-0.420718	0.0543003	F2QPH5	BQ9382_C1-6185	protein_coding	SOP79873.1	-	-	-	-	-
gene1237	ACIB2EUKG768973	Domain-containing protein YLL032C	PP7435_Chr1-1175	-0.402823	0.018852	-1.58684	6.32e-22	-0.8201	6.49e-07	-1.13846	2.67552e-08	F2QPH6	BQ9382_C1-6190	protein_coding	SOP79874.1	GO:0003723	RNA binding [GO:0003723]	-	-	RNA binding [GO:0003723]
gene1238	ACIB2EUKG768974	Choline kinase, catalyzing the first step in phosphatidylcholine synthesis via the CDP-choline	CKI1 PP7435_Chr1-1176	-0.243769	0.113571	0.498304	0.000501574	0.606357	2.03e-05	-0.0498451	0.806473	F2QPH7	BQ9382_C1-6195	protein_coding	SOP79875.1	GO:0016301; GO:0016773	kinase activity [GO:0016301]; phosphotransferase activity, alcohol group as acceptor [GO:0016773]	-	-	kinase activity [GO:0016301]; phosphotransferase activity, alcohol group as acceptor [GO:0016773]
gene1239	ACIB2EUKG768975	Oligopeptide transporter 5	OPT1-2 PP7435_Chr1-1177	-0.116749	0.45607	0.347328	0.0120473	-0.4932	0.000376452	0.678262	4.13085e-05	F2QPH8	BQ9382_C1-6200	protein_coding	SOP79876.1	GO:0055085	transmembrane transport [GO:0055085]	transmembrane transport [GO:0055085]	-	-
gene124	ACIB2EUKG767899	54S ribosomal protein L22	MRPL22 PP7435_Chr1-0121	0.417928	0.0131557	0.40611	0.0135699	0.794281	7.05e-07	-0.0296891	0.899664	F2QM00	BQ9382_C1-0625	protein_coding	SOP78802.1	GO:0003735; GO:0006412; GO:0015934	large ribosomal subunit [GO:0015934]; structural constituent of ribosome [GO:0003735]; translation [GO:0006412]	translation [GO:0006412]	large ribosomal subunit [GO:0015934]	structural constituent of ribosome [GO:0003735]
gene1240	ACIB2EUKG768976	Class I glutamine amidotransferase-like	SNO1 PP7435_Chr1-1178	-0.759798	4.23e-06	0.543594	0.000768703	-0.400961	0.0166543	0.282937	0.173977	F2QPH9	BQ9382_C1-6205	protein_coding	SOP79877.1	GO:0004359; GO:0042823	glutaminase activity [GO:0004359]; pyridoxal phosphate biosynthetic process [GO:0042823]	pyridoxal phosphate biosynthetic process [GO:0042823]	-	glutaminase activity [GO:0004359]
gene1241	ACIB2EUKG768977	Stationary phase-induced protein, SOR/SNZfamily	SNZ3 PP7435_Chr1-1179	-1.37745	8.43e-14	0.615124	0.0010181	-0.965519	1.88e-07	-0.923265	5.38262e-05	F2QPI0	BQ9382_C1-6210	protein_coding	SOP79878.1	GO:0003824; GO:0042823	catalytic activity [GO:0003824]; pyridoxal phosphate biosynthetic process [GO:0042823]	pyridoxal phosphate biosynthetic process [GO:0042823]	-	catalytic activity [GO:0003824]
gene1242	ACIB2EUKG768978	Gamma-butyrobetainedioxygenase (Gamma-butyrob etaine,2-oxoglutaratedioxygenase)(Gamma-butyrobetaine hydroxylase) (Gamma-BBH)	PP7435_Chr1-1181	-2.44357	2.56e-87	-1.21634	1.43e-22	2.1211	4.12e-67	2.62264	1.78727e-68	F2QPI1	BQ9382_C1-6215	protein_coding	SOP79879.1	GO:0016491	oxidoreductase activity [GO:0016491]	-	-	oxidoreductase activity [GO:0016491]
gene1243	ACIB2EUKG768979	Ammonium transporter MEP2	MEP2 PP7435_Chr1-1182	-0.118322	0.534052	-1.19916	7.88e-14	-3.58777	8.74e-109	-2.64762	5.04742e-41	F2QPI2	BQ9382_C1-6220	protein_coding	SOP79880.1	GO:0008519; GO:0016021	integral component of membrane [GO:0016021]; ammonium transmembrane transporter activity [GO:0008519]	-	integral component of membrane [GO:0016021]	ammonium transmembrane transporter activity [GO:0008519]
gene1244	ACIB2EUKG768980	Transcriptional activator of genes regulated by nitrogen catabolite repression (NCR)	FEP1 PP7435_Chr1-1183	-0.152151	0.345716	-0.579402	6.26e-05	0.13424	0.394601	-1.76788	7.47681e-22	F2QPI3	BQ9382_C1-6225	protein_coding	SOP79881.1	GO:0003700; GO:0005634; GO:0008270; GO:0043565	nucleus [GO:0005634]; DNA-binding transcription factor activity [GO:0003700]; sequence-specific DNA binding [GO:0043565]; zinc ion binding [GO:0008270]	-	nucleus [GO:0005634]	DNA-binding transcription factor activity [GO:0003700]; sequence-specific DNA binding [GO:0043565]; zinc ion binding [GO:0008270]
gene1245	ACIB2EUKG768981	Conserved predicted protein	PP7435_Chr1-1184	1.00684	1.11e-05	-1.02348	4.37e-05	0.97907	1.74e-05	0.0694951	0.837665	F2QPI4	BQ9382_C1-6230	protein_coding	SOP79882.1	-	-	-	-	-
gene1246	ACIB2EUKG768982	Mitochondrial import inner membrane translocase subunit TIM22	NA	0.254433	0.17379	-0.302358	0.0938485	-0.294721	0.10742	-0.508312	0.022287	C4QYB9	BQ9382_C1-6235	protein_coding	SOP79883.1	GO:0016021; GO:0042721; GO:0045039	integral component of membrane [GO:0016021]; TIM22 mitochondrial import inner membrane insertion complex [GO:0042721]; protein insertion into mitochondrial inner membrane [GO:0045039]	protein insertion into mitochondrial inner membrane [GO:0045039]	integral component of membrane [GO:0016021]; TIM22 mitochondrial import inner membrane insertion complex [GO:0042721]	-
gene1247	ACIB2EUKG768983	Glutamine amidotransferase DUG3	DUG3 PP7435_Chr1-1186	-1.31277	1.4e-20	-0.710703	6.46e-07	-0.153161	0.327027	0.321508	0.0783164	F2QPI6	BQ9382_C1-6240	protein_coding	SOP79884.1	GO:0006541; GO:0016740	transferase activity [GO:0016740]; glutamine metabolic process [GO:0006541]	glutamine metabolic process [GO:0006541]	-	transferase activity [GO:0016740]
gene1248	ACIB2EUKG768984	Tyrosyl-Transfer RNA Synthetase | subunitE|domain 1	PP7435_Chr1-1187	0.24605	0.0907289	0.123955	0.397996	1.1088	2.85e-17	0.763265	3.08617e-06	F2QPI7	BQ9382_C1-6245	protein_coding	SOP79885.1	-	-	-	-	-
gene1249	ACIB2EUKG768985	D-tyrosyl-tRNA(Tyr) deacylase	DTD1 PP7435_Chr1-2918	0.790138	2.05e-09	0.372111	0.00602679	0.871036	2.47e-11	0.699904	1.51641e-05	A0A1G4KPG7	BQ9382_C1-6250	protein_coding	SOP79886.1	GO:0000049; GO:0005737; GO:0051499	cytoplasm [GO:0005737]; D-aminoacyl-tRNA deacylase activity [GO:0051499]; tRNA binding [GO:0000049]	-	cytoplasm [GO:0005737]	D-aminoacyl-tRNA deacylase activity [GO:0051499]; tRNA binding [GO:0000049]
gene125	ACIB2EUKG767900	Protein yippee-like 1	PP7435_Chr1-0122	-1.1618	2.05e-19	0.0644412	0.655525	0.599142	4.07e-06	0.803531	3.64872e-07	F2QM01	BQ9382_C1-0630	protein_coding	SOP78803.1	GO:0046872	metal ion binding [GO:0046872]	-	-	metal ion binding [GO:0046872]
gene1250	ACIB2EUKG768986	D-tyrosyl-tRNA(Tyr) deacylase	NA	-0.191061	0.28723	0.0498871	0.78522	-0.300696	0.0764924	0.14477	0.502309	C4QYC3	BQ9382_C1-6255	protein_coding	SOP79887.1	GO:0016021	integral component of membrane [GO:0016021]	-	integral component of membrane [GO:0016021]	-
gene1251	ACIB2EUKG768987	Uncharacterised protein family UPF0052	PP7435_Chr1-1189	-0.544671	0.00123516	-1.04894	1.43e-10	-0.891065	6.01e-08	-0.434078	0.0372082	F2QPI9	BQ9382_C1-6260	protein_coding	SOP79888.1	-	-	-	-	-
gene1252	ACIB2EUKG768988	Protein UPS1	UPS1 PP7435_Chr1-1190	-0.700613	1.21e-09	0.212447	0.0734091	0.467223	4.64e-05	1.90207	9.9396e-46	F2QPJ0	BQ9382_C1-6265	protein_coding	SOP79889.1	GO:0005758	mitochondrial intermembrane space [GO:0005758]	-	mitochondrial intermembrane space [GO:0005758]	-
gene1253	ACIB2EUKG768989	Transcriptional regulatory protein pro-1	UGA3 PP7435_Chr1-1191	0.0371338	0.785612	0.447844	4.76e-05	0.891017	1.17e-16	1.08866	9.36646e-17	F2QPJ1	BQ9382_C1-6270	protein_coding	SOP79890.1	GO:0000981; GO:0005634; GO:0008270	nucleus [GO:0005634]; DNA-binding transcription factor activity, RNA polymerase II-specific [GO:0000981]; zinc ion binding [GO:0008270]	-	nucleus [GO:0005634]	DNA-binding transcription factor activity, RNA polymerase II-specific [GO:0000981]; zinc ion binding [GO:0008270]
gene1254	ACIB2EUKG768990	Protein UGX2	PP7435_Chr1-1192	-0.659206	0.0091921	0.691596	0.00319973	1.45122	1.2e-10	2.85137	2.13613e-27	F2QPJ2	BQ9382_C1-6275	protein_coding	SOP79891.1	-	-	-	-	-
gene1255	ACIB2EUKG768991	Essential evolutionarily-conserved nucleolar protein component of the box C/D snoRNP complexes	NOP56 PP7435_Chr1-1193	0.464262	0.000123111	0.30658	0.0112272	0.776475	2.94e-11	-1.07184	9.68736e-14	F2QPJ3	BQ9382_C1-6280	protein_coding	SOP79892.1	-	-	-	-	-
gene1256	ACIB2EUKG768992	POC1 chaperone	PP7435_Chr1-1194	-0.412516	0.00139484	-0.156367	0.237517	-0.34592	0.00701697	0.591593	9.95465e-05	A0A1G4KPH2	BQ9382_C1-6285	protein_coding	SOP79893.1	GO:0043248	proteasome assembly [GO:0043248]	proteasome assembly [GO:0043248]	-	-
gene1257	ACIB2EUKG768993	Subunit of the hetero hexameric Gim/prefoldin protein complex	YKE2 PP7435_Chr1-1195	-0.607315	0.00077258	-0.331368	0.0680755	-0.176221	0.359028	-0.448145	0.0452167	F2QPJ5	BQ9382_C1-6290	protein_coding	SOP79894.1	GO:0006457; GO:0016272; GO:0051082	prefoldin complex [GO:0016272]; unfolded protein binding [GO:0051082]; protein folding [GO:0006457]	protein folding [GO:0006457]	prefoldin complex [GO:0016272]	unfolded protein binding [GO:0051082]
gene1258	ACIB2EUKG768994	Protein required for ubiquinone (CoenzymeQ) biosynthesis and respiratory growth	COQ9 PP7435_Chr1-1196	-0.376437	0.00674577	-0.15126	0.28742	0.779525	2.62e-09	0.444864	0.00712732	F2QPJ6	BQ9382_C1-6295	protein_coding	SOP79895.1	GO:0006744; GO:0008289	lipid binding [GO:0008289]; ubiquinone biosynthetic process [GO:0006744]	ubiquinone biosynthetic process [GO:0006744]	-	lipid binding [GO:0008289]
gene1259	ACIB2EUKG768995	Helix-loop-helix protein that binds the motif CACRTG	CBF1 PP7435_Chr1-1197	-0.0559441	0.71269	-0.502156	8.65e-05	0.718126	6.48e-09	0.899723	2.06293e-09	F2QPJ7	BQ9382_C1-6300	protein_coding	SOP79896.1	GO:0046983	protein dimerization activity [GO:0046983]	-	-	protein dimerization activity [GO:0046983]
gene126	ACIB2EUKG767901	Conserved predicted protein	PP7435_Chr1-0123	0.296437	0.0330761	1.20855	1.83e-21	0.419341	0.00169224	0.906351	9.07774e-09	F2QM02	BQ9382_C1-0635	protein_coding	SOP78804.1	-	-	-	-	-
gene1260	ACIB2EUKG768996	Amidase, removes the amide group from N-terminal asparagine and glutamine residues	NTA1 PP7435_Chr1-1198	-0.216574	0.177664	-0.930063	2.97e-10	-0.277862	0.0713341	0.213454	0.265564	F2QPJ8	BQ9382_C1-6305	protein_coding	SOP79897.1	GO:0006807; GO:0008418; GO:0070773	protein-N-terminal asparagine amidohydrolase activity [GO:0008418]; protein-N-terminal glutamine amidohydrolase activity [GO:0070773]; nitrogen compound metabolic process [GO:0006807]	nitrogen compound metabolic process [GO:0006807]	-	protein-N-terminal asparagine amidohydrolase activity [GO:0008418]; protein-N-terminal glutamine amidohydrolase activity [GO:0070773]
gene1261	ACIB2EUKG768997	Positive regulator of mannosylphosphatetransferase (Mnn6p)	NA	-0.218678	0.127882	-0.914323	2.81e-12	0.0346922	0.822967	-0.801053	7.41917e-07	C4QYD4	BQ9382_C1-6310	protein_coding	SOP79898.1	GO:0016740	transferase activity [GO:0016740]	-	-	transferase activity [GO:0016740]
gene1262	ACIB2EUKG768998	Positive regulator of mannosylphosphate transferase (Mnn6p)	PP7435_Chr1-1200	-0.224604	0.117264	1.86584	1.3e-48	-0.0562939	0.714121	-0.994689	9.13292e-10	F2QPK0	BQ9382_C1-6315	protein_coding	SOP79899.1	-	-	-	-	-
gene1263	ACIB2EUKG768999	Essential protein, component of a complex containing Cef1p	CWC24 PP7435_Chr1-1201	-0.864122	5.4e-11	0.478079	0.000197097	0.263926	0.0489109	1.40045	9.34267e-21	F2QPK1	BQ9382_C1-6320	protein_coding	SOP79900.1	GO:0046872	metal ion binding [GO:0046872]	-	-	metal ion binding [GO:0046872]
gene1264	ACIB2EUKG769000	Protein component of the large (60S) ribosomal subunit, has similarity to rat L38 ribosomal protein	NA	0.0544988	0.785612	-0.910647	1.64e-08	-0.143262	0.424772	-2.88775	1.59414e-45	C4QYD7	BQ9382_C1-6325	protein_coding	SOP79901.1	GO:0003735; GO:0006412; GO:0022625	cytosolic large ribosomal subunit [GO:0022625]; structural constituent of ribosome [GO:0003735]; translation [GO:0006412]	translation [GO:0006412]	cytosolic large ribosomal subunit [GO:0022625]	structural constituent of ribosome [GO:0003735]
gene1265	ACIB2EUKG769001	Peroxisomal integral membrane protein, involved in negative regulation of peroxisome number	PEX30 PP7435_Chr1-1203	-0.0662412	0.638138	-0.385775	0.00131096	0.1543	0.224874	0.407789	0.0055471	F2QPK3	BQ9382_C1-6330	protein_coding	SOP79902.1	GO:0016021	integral component of membrane [GO:0016021]	-	integral component of membrane [GO:0016021]	-
gene1266	ACIB2EUKG769002	Transcription initiation factor IIF subunit beta	TFG2 PP7435_Chr1-1204	0.0905018	0.526502	0.146981	0.258541	0.326581	0.0091534	-0.240227	0.130179	F2QPK4	BQ9382_C1-6335	protein_coding	SOP79903.1	GO:0003743; GO:0005674; GO:0006367	transcription factor TFIIF complex [GO:0005674]; translation initiation factor activity [GO:0003743]; transcription initiation from RNA polymerase II promoter [GO:0006367]	transcription initiation from RNA polymerase II promoter [GO:0006367]	transcription factor TFIIF complex [GO:0005674]	translation initiation factor activity [GO:0003743]
gene1267	ACIB2EUKG769003	Pre-mRNA-splicing factor 18	PRP18 PP7435_Chr1-1205	0.344968	0.183578	-0.64614	0.00850795	-0.661027	0.00753321	0.077659	0.81979	F2QPK5	BQ9382_C1-6340	protein_coding	SOP79904.1	GO:0005681; GO:0008380	spliceosomal complex [GO:0005681]; RNA splicing [GO:0008380]	RNA splicing [GO:0008380]	spliceosomal complex [GO:0005681]	-
gene1268	ACIB2EUKG769004	Protein 1	WSC3 PP7435_Chr1-1206	0.128144	0.361581	-1.01394	1.99e-16	0.231801	0.0750115	-0.723204	2.46074e-06	F2QPK6	BQ9382_C1-6345	protein_coding	SOP79905.1	-	-	-	-	-
gene1269	ACIB2EUKG769005	WSC domain-containing protein 1	WSC2 PP7435_Chr1-1207	0.298417	0.082868	0.665023	3.19e-05	0.851532	7.93e-08	1.19584	4.24313e-10	F2QPK7	BQ9382_C1-6350	protein_coding	SOP79906.1	-	-	-	-	-
gene127	ACIB2EUKG767902	RNA-binding domain, RBD	NOP13 PP7435_Chr1-0124	1.50267	1.13e-42	0.419904	0.000280566	0.850371	3.67e-14	-0.592552	5.58289e-05	F2QM03	BQ9382_C1-0640	protein_coding	SOP78805.1	GO:0003723	RNA binding [GO:0003723]	-	-	RNA binding [GO:0003723]
gene1270	ACIB2EUKG769006	Related toGDP-Man:Man(3)GlcNAc(2)-PP-Dolalpha-1,2-mannosyltransfer ase	ALG11 PP7435_Chr1-1208	0.184984	0.119038	0.467253	1.98e-05	-0.0366886	0.77738	-0.18196	0.205509	F2QPK8	BQ9382_C1-6355	protein_coding	SOP79907.1	GO:0004377	GDP-Man:Man3GlcNAc2-PP-Dol alpha-1,2-mannosyltransferase activity [GO:0004377]	-	-	GDP-Man:Man3GlcNAc2-PP-Dol alpha-1,2-mannosyltransferase activity [GO:0004377]
gene1271	ACIB2EUKG769007	Phosphoinositide PI4,5P(2) binding protein, forms a complex with Slm2p	SLM1 PP7435_Chr1-1209	0.567589	9.75e-07	-0.138137	0.259493	1.06913	1.44e-21	0.275627	0.0598989	A0A1G4KPJ2	BQ9382_C1-6360	protein_coding	SOP79908.1	GO:0005546; GO:0016197; GO:0030036; GO:0031932; GO:0038203	TORC2 complex [GO:0031932]; phosphatidylinositol-4,5-bisphosphate binding [GO:0005546]; actin cytoskeleton organization [GO:0030036]; endosomal transport [GO:0016197]; TORC2 signaling [GO:0038203]	actin cytoskeleton organization [GO:0030036]; endosomal transport [GO:0016197]; TORC2 signaling [GO:0038203]	TORC2 complex [GO:0031932]	phosphatidylinositol-4,5-bisphosphate binding [GO:0005546]
gene1272	ACIB2EUKG769008	Mps one binder kinase activator-like 1A	MOB1 PP7435_Chr1-1210	0.295807	0.0734287	-0.320339	0.0458556	0.392111	0.0133549	-1.16577	1.92542e-09	F2QPL0	BQ9382_C1-6365	protein_coding	SOP79909.1	-	-	-	-	-
gene1273	-	-	NA	0.350075	0.165362	0.384141	0.112458	0.745078	0.00138582	-0.161435	0.625551	-	BQ9382_C1-6370;part=1/2	misc_RNA	-	-	-	-	-	-
gene1274	ACIB2EUKG769009	Potential mitochondrial inner membrane transporter Ymc2	YMC2-1 PP7435_Chr1-1211	0.285696	0.0699662	-0.554949	0.00022578	0.953437	4.27e-11	0.776174	1.45765e-05	A0A1G4KPG8	BQ9382_C1-6375	protein_coding	SOP79910.1	GO:0016021; GO:0022857	integral component of membrane [GO:0016021]; transmembrane transporter activity [GO:0022857]	-	integral component of membrane [GO:0016021]	transmembrane transporter activity [GO:0022857]
gene1275	ACIB2EUKG769010	Homocitrate synthase isozyme, catalyzes the condensation of acetyl-CoA and alpha-ketoglutarate	NA	-1.59703	6.05e-38	-0.617907	1.15e-06	0.0541027	0.714147	1.21352	1.86381e-15	C4QYE7	BQ9382_C1-6380	protein_coding	SOP79911.1	GO:0004410; GO:0019878	homocitrate synthase activity [GO:0004410]; lysine biosynthetic process via aminoadipic acid [GO:0019878]	lysine biosynthetic process via aminoadipic acid [GO:0019878]	-	homocitrate synthase activity [GO:0004410]
gene1276	ACIB2EUKG769011	40S ribosomal protein S9-A	RPS9B PP7435_Chr1-1213	0.488656	0.000359826	-0.445889	0.000974221	0.397256	0.00348613	-2.86133	2.00878e-70	F2QPL3	BQ9382_C1-6385	protein_coding	SOP79912.1	GO:0003735; GO:0006412; GO:0015935; GO:0019843	small ribosomal subunit [GO:0015935]; rRNA binding [GO:0019843]; structural constituent of ribosome [GO:0003735]; translation [GO:0006412]	translation [GO:0006412]	small ribosomal subunit [GO:0015935]	rRNA binding [GO:0019843]; structural constituent of ribosome [GO:0003735]
gene1277	ACIB2EUKG769012	60S ribosomal protein L21-B	NA	-0.297192	0.0489131	-0.848801	1.5e-09	0.0774736	0.631924	-3.19856	2.75277e-79	A0A1B2JE28	BQ9382_C1-6390	protein_coding	SOP79913.1	GO:0003735; GO:0005840; GO:0006412	ribosome [GO:0005840]; structural constituent of ribosome [GO:0003735]; translation [GO:0006412]	translation [GO:0006412]	ribosome [GO:0005840]	structural constituent of ribosome [GO:0003735]
gene1278	ACIB2EUKG769013	Mitochondrial carrier protein RIM2	RIM2 PP7435_Chr1-1215	0.510008	0.00131683	-0.0974632	0.570928	0.167149	0.325129	-1.33149	5.59402e-11	F2QPL5	BQ9382_C1-6395	protein_coding	SOP79914.1	GO:0016021; GO:0022857	integral component of membrane [GO:0016021]; transmembrane transporter activity [GO:0022857]	-	integral component of membrane [GO:0016021]	transmembrane transporter activity [GO:0022857]
gene1279	ACIB2EUKG769014	Rho GTPase activating protein (RhoGAP) involved in control of the cytoskeleton organization	BEM3 PP7435_Chr1-1216	0.304098	0.0244244	-0.125038	0.368826	-0.151003	0.281633	0.583211	0.000207498	F2QPL6	BQ9382_C1-6400	protein_coding	SOP79915.1	GO:0005096; GO:0007165; GO:0035091	GTPase activator activity [GO:0005096]; phosphatidylinositol binding [GO:0035091]; signal transduction [GO:0007165]	signal transduction [GO:0007165]	-	GTPase activator activity [GO:0005096]; phosphatidylinositol binding [GO:0035091]
gene128	ACIB2EUKG767903	UTP-glucose-1-phosphate uridylyltransferase	UGP1 PP7435_Chr1-0125	-0.522924	1.22e-05	-1.39272	6.09e-34	-0.523476	8.96e-06	-0.661161	4.24772e-06	F2QM04	BQ9382_C1-0645	protein_coding	SOP78806.1	GO:0003983; GO:0006011	UTP:glucose-1-phosphate uridylyltransferase activity [GO:0003983]; UDP-glucose metabolic process [GO:0006011]	UDP-glucose metabolic process [GO:0006011]	-	UTP:glucose-1-phosphate uridylyltransferase activity [GO:0003983]
gene1280	ACIB2EUKG769015	Lipoyl synthase	NA	-0.0327633	0.833054	0.0977335	0.467154	0.10649	0.438694	-0.45433	0.00346169	C4QYF2	BQ9382_C1-6405	protein_coding	SOP79916.1	GO:0005739; GO:0009249; GO:0016992; GO:0046872; GO:0051539	mitochondrion [GO:0005739]; 4 iron, 4 sulfur cluster binding [GO:0051539]; lipoate synthase activity [GO:0016992]; metal ion binding [GO:0046872]; protein lipoylation [GO:0009249]	protein lipoylation [GO:0009249]	mitochondrion [GO:0005739]	4 iron, 4 sulfur cluster binding [GO:0051539]; lipoate synthase activity [GO:0016992]; metal ion binding [GO:0046872]
gene1281	ACIB2EUKG769016	Glucan 1,3-beta-glucosidase BGL2	BGL2 PP7435_Chr1-1218	-0.224708	0.163588	0.0266029	0.877829	-2.10064	9.54e-49	-2.10995	3.78111e-33	F2QPL8	BQ9382_C1-6410	protein_coding	SOP79917.1	GO:0004553; GO:0005975	hydrolase activity, hydrolyzing O-glycosyl compounds [GO:0004553]; carbohydrate metabolic process [GO:0005975]	carbohydrate metabolic process [GO:0005975]	-	hydrolase activity, hydrolyzing O-glycosyl compounds [GO:0004553]
gene1282	ACIB2EUKG769017	Candida dubliniensis CD36 chromosome 4, complete sequence	NA	0.777043	2.92e-05	0.275415	0.156295	-0.372639	0.0585713	-1.55381	4.87275e-10	C4QYF4	BQ9382_C1-6415	protein_coding	SOP79918.1	-	-	-	-	-
gene1283	ACIB2EUKG769018	Multicopy suppressor of BFA (BrefeldinA)-induced lethality ER-Golgi vesicle-tethering protein p115 implicated in secretion and nuclear segregation	BFR1 PP7435_Chr1-1220	0.709068	2.06e-10	1.18853	1.01e-27	0.313688	0.00618051	-1.11851	2.47772e-16	F2QPL9	BQ9382_C1-6420	protein_coding	SOP79919.1	-	-	-	-	-
gene1284	ACIB2EUKG769019	Isopentenyl diphosphate:dimethylallyldiphosph ate isomerase (IPPisomerase)	IDI1 PP7435_Chr1-1221	-0.387166	0.00614422	-0.904762	2.27e-11	-0.219875	0.125073	-2.21627	1.07798e-36	F2QPM0	BQ9382_C1-6425	protein_coding	SOP79920.1	GO:0004452; GO:0008299; GO:0016787	hydrolase activity [GO:0016787]; isopentenyl-diphosphate delta-isomerase activity [GO:0004452]; isoprenoid biosynthetic process [GO:0008299]	isoprenoid biosynthetic process [GO:0008299]	-	hydrolase activity [GO:0016787]; isopentenyl-diphosphate delta-isomerase activity [GO:0004452]
gene1285	ACIB2EUKG769020	Cysteine protease similar to mammalian caspases	MCA1 PP7435_Chr1-1222	0.114606	0.438487	0.504443	8.93e-05	-0.146337	0.299288	-0.351159	0.0335038	F2QPM1	BQ9382_C1-6430	protein_coding	SOP79921.1	GO:0008233	peptidase activity [GO:0008233]	-	-	peptidase activity [GO:0008233]
gene1286	ACIB2EUKG769021	Plasma membrane multidrug transporter of the major facilitator superfamily	FLR1 PP7435_Chr1-1225	0.614352	0.000241869	0.529846	0.00140882	-1.77111	6.48e-23	1.20091	7.64536e-10	F2QPM2	BQ9382_C1-6435	protein_coding	SOP79922.1	GO:0016021; GO:0042910	integral component of membrane [GO:0016021]; xenobiotic transmembrane transporter activity [GO:0042910]	-	integral component of membrane [GO:0016021]	xenobiotic transmembrane transporter activity [GO:0042910]
gene1287	ACIB2EUKG769022	Guanine nucleotide exchange factor for ADP ribosylation factors (ARFs)	GEA2 PP7435_Chr1-1227	0.530465	1.86e-05	0.156491	0.22729	0.261651	0.0392786	0.151847	0.34973	F2QPM3	BQ9382_C1-6440	protein_coding	SOP79923.1	GO:0005086; GO:0032012	ARF guanyl-nucleotide exchange factor activity [GO:0005086]; regulation of ARF protein signal transduction [GO:0032012]	regulation of ARF protein signal transduction [GO:0032012]	-	ARF guanyl-nucleotide exchange factor activity [GO:0005086]
gene1288	ACIB2EUKG769023	YVTN repeat-like/Quinoprotein amine dehydrogenase	NA	-0.152743	0.314825	0.334966	0.0149883	-0.0117771	0.941027	1.55108	1.23367e-22	O59894	BQ9382_C1-6445	protein_coding	SOP79924.1	GO:0005777; GO:0015031	peroxisome [GO:0005777]; protein transport [GO:0015031]	protein transport [GO:0015031]	peroxisome [GO:0005777]	-
gene1289	ACIB2EUKG769024	CENP-A multicopy suppressor protein 2	PP7435_Chr1-1229	0.97229	9.99e-09	-0.693913	7.48e-05	-0.137225	0.477011	1.17389	9.40432e-09	F2QPM5	BQ9382_C1-6450	protein_coding	SOP79925.1	-	-	-	-	-
gene129	ACIB2EUKG767904	rRNA biogenesis protein RRP36	NA	-0.361157	0.00733157	0.404207	0.00185446	-0.162969	0.242722	-0.308771	0.0620754	C4QVB0	BQ9382_C1-0650	protein_coding	SOP78807.1	GO:0000462; GO:0000469; GO:0005730; GO:0030686	90S preribosome [GO:0030686]; nucleolus [GO:0005730]; cleavage involved in rRNA processing [GO:0000469]; maturation of SSU-rRNA from tricistronic rRNA transcript (SSU-rRNA, 5.8S rRNA, LSU-rRNA) [GO:0000462]	cleavage involved in rRNA processing [GO:0000469]; maturation of SSU-rRNA from tricistronic rRNA transcript (SSU-rRNA, 5.8S rRNA, LSU-rRNA) [GO:0000462]	90S preribosome [GO:0030686]; nucleolus [GO:0005730]	-
gene1290	ACIB2EUKG769025	Sporulation-specific protein 71	SPO71 PP7435_Chr1-1230	-0.257039	0.139014	0.510456	0.00146228	-0.858762	1.12e-07	-0.774438	0.000117249	F2QPM6	BQ9382_C1-6455	protein_coding	SOP79926.1	-	-	-	-	-
gene1291	ACIB2EUKG769026	Alcohol dehydrogenase GroES-like domain	NA	-1.21805	8.03e-26	-1.46217	2.42e-36	-1.20304	4.03e-25	-0.235807	0.118583	C4QYG3	BQ9382_C1-6460	protein_coding	SOP79927.1	GO:0016491	oxidoreductase activity [GO:0016491]	-	-	oxidoreductase activity [GO:0016491]
gene1292	ACIB2EUKG769027	FMN dependent fluorescent proteins	NA	-0.138736	0.369171	-0.347162	0.0135524	-0.760419	4.41e-08	1.08649	1.74725e-11	C4QYG4	BQ9382_C1-6465	protein_coding	SOP79928.1	GO:0004497; GO:0016705	monooxygenase activity [GO:0004497]; oxidoreductase activity, acting on paired donors, with incorporation or reduction of molecular oxygen [GO:0016705]	-	-	monooxygenase activity [GO:0004497]; oxidoreductase activity, acting on paired donors, with incorporation or reduction of molecular oxygen [GO:0016705]
gene1293	ACIB2EUKG769028	FMN dependent fluorescent proteins	NA	-0.81581	1.05e-12	-2.23385	4.13e-85	-2.43921	1.25e-99	-1.53184	9.29622e-28	C4QYG5	BQ9382_C1-6470	protein_coding	SOP79929.1	GO:0004497; GO:0016705	monooxygenase activity [GO:0004497]; oxidoreductase activity, acting on paired donors, with incorporation or reduction of molecular oxygen [GO:0016705]	-	-	monooxygenase activity [GO:0004497]; oxidoreductase activity, acting on paired donors, with incorporation or reduction of molecular oxygen [GO:0016705]
gene1294	ACIB2EUKG769029	Protein STE5	PP7435_Chr1-1233	-0.545251	0.0105166	-1.4438	1.17e-12	-0.566843	0.00663776	-0.745199	0.00351005	F2QPM9	BQ9382_C1-6475	protein_coding	SOP79930.1	-	-	-	-	-
gene1295	ACIB2EUKG769030	Genomic scaffold, Kuraishia_capsulata_scaffold_3	PP7435_Chr1-1234	-0.236613	0.0716206	-0.267797	0.0340045	-0.186612	0.152021	0.0697106	0.679168	F2QPN0	BQ9382_C1-6480	protein_coding	SOP79931.1	-	-	-	-	-
gene1296	ACIB2EUKG769031	B-type cyclin involved in cell cycle progression	CLN3-2 PP7435_Chr1-1235	-0.429685	0.0150724	-2.16331	1.78e-37	0.420352	0.0147749	-0.500168	0.018838	F2QPN1	BQ9382_C1-6485	protein_coding	SOP79932.1	GO:0005634	nucleus [GO:0005634]	-	nucleus [GO:0005634]	-
gene1297	ACIB2EUKG769032	Copper amine oxidase| Domain 3	NA	1.02177	4.23e-11	1.69297	3.81e-29	0.170642	0.320307	0.212886	0.305661	C4QYG9	BQ9382_C1-6490	protein_coding	SOP79933.1	GO:0005507; GO:0008131; GO:0009308; GO:0048038	copper ion binding [GO:0005507]; primary amine oxidase activity [GO:0008131]; quinone binding [GO:0048038]; amine metabolic process [GO:0009308]	amine metabolic process [GO:0009308]	-	copper ion binding [GO:0005507]; primary amine oxidase activity [GO:0008131]; quinone binding [GO:0048038]
gene1298	ACIB2EUKG769033	YVTN repeat-like/Quinoprotein amine dehydrogenase	RTC1 PP7435_Chr1-1237	0.199798	0.114533	0.084779	0.508435	-0.198889	0.110068	-0.071814	0.657454	A0A1G4KPG9	BQ9382_C1-6495	protein_coding	SOP79934.1	GO:0032008	positive regulation of TOR signaling [GO:0032008]	positive regulation of TOR signaling [GO:0032008]	-	-
gene1299	ACIB2EUKG769034	YVTN repeat-like/Quinoprotein amine dehydrogenase	PP7435_Chr1-1238	0.0896435	0.548641	-0.398524	0.00225686	-0.465935	0.000358177	-0.129462	0.453359	F2QPN4	BQ9382_C1-6500	protein_coding	SOP79935.1	-	-	-	-	-
gene13	ACIB2EUKG767793	Conserved predicted protein	PP7435_Chr1-0014	-1.76002	6.08e-48	-1.11815	2.56e-20	-0.416156	0.000829323	-0.155998	0.338393	A0A1G4KP24	BQ9382_C1-0070	protein_coding	SOP78698.1	-	-	-	-	-
gene130	ACIB2EUKG767905	54S ribosomal protein L44	MRPL44 PP7435_Chr1-0127	-0.142413	0.591487	0.175494	0.46899	-0.737141	0.00192483	-0.381944	0.205832	F2QM06	BQ9382_C1-0655	protein_coding	SOP78808.1	GO:0005840	ribosome [GO:0005840]	-	ribosome [GO:0005840]	-
gene1300	ACIB2EUKG769035	Subunit of the GINS complex (Sld5p,Psf1p,Psf2p, Psf3p)	SLD5 PP7435_Chr1-1239	-0.265864	0.346237	-0.126671	0.646938	-0.889748	0.000616983	-0.222521	0.512245	F2QPN5	BQ9382_C1-6505	protein_coding	SOP79936.1	GO:0005634; GO:0006261	nucleus [GO:0005634]; DNA-dependent DNA replication [GO:0006261]	DNA-dependent DNA replication [GO:0006261]	nucleus [GO:0005634]	-
gene1301	ACIB2EUKG769036	Delta subunit of the central stalk of mitochondrial F1F0 ATP synthase	ATP16 PP7435_Chr1-1240	-0.242715	0.110467	-0.172195	0.248646	0.362265	0.0119587	-1.47151	4.16793e-18	F2QPN6	BQ9382_C1-6510	protein_coding	SOP79937.1	GO:0015986; GO:0045261; GO:0046933	proton-transporting ATP synthase complex, catalytic core F(1) [GO:0045261]; proton-transporting ATP synthase activity, rotational mechanism [GO:0046933]; ATP synthesis coupled proton transport [GO:0015986]	ATP synthesis coupled proton transport [GO:0015986]	proton-transporting ATP synthase complex, catalytic core F(1) [GO:0045261]	proton-transporting ATP synthase activity, rotational mechanism [GO:0046933]
gene1302	ACIB2EUKG769037	Conserved predicted protein	PP7435_Chr1-1241	-0.148268	0.291925	0.0504463	0.721326	-0.172227	0.203706	0.0770085	0.655678	F2QPN7	BQ9382_C1-6515	protein_coding	SOP79938.1	-	-	-	-	-
gene1303	ACIB2EUKG769038	Hexokinase isoenzyme 2 that catalyzes phosphorylation of glucose in the cytosol	PP7435_Chr1-1242	0.221644	0.104074	0.177269	0.184905	0.779152	3.82e-10	0.340556	0.0331967	F2QPN8	BQ9382_C1-6520	protein_coding	SOP79939.1	GO:0001678; GO:0004396; GO:0005524; GO:0005536; GO:0005623; GO:0006096	cell [GO:0005623]; ATP binding [GO:0005524]; glucose binding [GO:0005536]; hexokinase activity [GO:0004396]; cellular glucose homeostasis [GO:0001678]; glycolytic process [GO:0006096]	cellular glucose homeostasis [GO:0001678]; glycolytic process [GO:0006096]	cell [GO:0005623]	ATP binding [GO:0005524]; glucose binding [GO:0005536]; hexokinase activity [GO:0004396]
gene1304	ACIB2EUKG769039	Catalytic component ofUDP-GlcNAc transferase	ALG13 PP7435_Chr1-1243	-0.375032	0.0170015	0.128465	0.423467	-0.563351	0.000228283	-0.445384	0.0200472	F2QPN9	BQ9382_C1-6525	protein_coding	SOP79940.1	GO:0004577; GO:0005783	endoplasmic reticulum [GO:0005783]; N-acetylglucosaminyldiphosphodolichol N-acetylglucosaminyltransferase activity [GO:0004577]	-	endoplasmic reticulum [GO:0005783]	N-acetylglucosaminyldiphosphodolichol N-acetylglucosaminyltransferase activity [GO:0004577]
gene1305	ACIB2EUKG769040	Genomic scaffold, Kuraishia_capsulata_scaffold_5	PP7435_Chr1-1244	-1.40747	7.07e-26	-1.26846	2.37e-21	-1.08713	5.3e-16	-1.20747	2.61788e-13	F2QPP0	BQ9382_C1-6530	protein_coding	SOP79941.1	-	-	-	-	-
gene1306	ACIB2EUKG769041	Phosphoribosylaminoimidazole-succinocarboxam ide synthase (SAICAR synthetase)	ADE1 PP7435_Chr1-1245	-0.294099	0.0138371	0.323382	0.00511765	0.286339	0.0143046	-0.0798034	0.607907	F2QPP1	BQ9382_C1-6535	protein_coding	SOP79942.1	GO:0004639; GO:0006164	phosphoribosylaminoimidazolesuccinocarboxamide synthase activity [GO:0004639]; purine nucleotide biosynthetic process [GO:0006164]	purine nucleotide biosynthetic process [GO:0006164]	-	phosphoribosylaminoimidazolesuccinocarboxamide synthase activity [GO:0004639]
gene1307	ACIB2EUKG769042	Protein kinase-like (PK-like)	KIN3 PP7435_Chr1-1246	-0.0813377	0.698307	-1.03802	6.01e-09	-1.77259	1.04e-21	-0.433842	0.0556983	F2QPP2	BQ9382_C1-6540	protein_coding	SOP79943.1	GO:0004674; GO:0005524	ATP binding [GO:0005524]; protein serine/threonine kinase activity [GO:0004674]	-	-	ATP binding [GO:0005524]; protein serine/threonine kinase activity [GO:0004674]
gene1308	ACIB2EUKG769043	Exocyst complex component sec6	SEC6 PP7435_Chr1-1247	-0.231881	0.114076	-0.280819	0.0452801	-0.396516	0.00437429	-0.208451	0.242884	F2QPP3	BQ9382_C1-6545	protein_coding	SOP79944.1	GO:0000145; GO:0006887	exocyst [GO:0000145]; exocytosis [GO:0006887]	exocytosis [GO:0006887]	exocyst [GO:0000145]	-
gene1309	ACIB2EUKG769044	Protein translocase subunit secA	PP7435_Chr1-1248	-0.23945	0.200536	0.0924237	0.621759	0.0461852	0.81589	-0.450003	0.0386802	F2QPP4	BQ9382_C1-6550	protein_coding	SOP79945.1	-	-	-	-	-
gene131	ACIB2EUKG767906	Member of the protein disulfideisomerase(PDI) family	MPD1 PP7435_Chr1-0128	0.503217	0.000637268	-0.235171	0.12355	0.00342403	0.983747	-0.796736	1.64612e-05	F2QM07	BQ9382_C1-0660	protein_coding	SOP78809.1	GO:0005623; GO:0016853; GO:0045454	cell [GO:0005623]; isomerase activity [GO:0016853]; cell redox homeostasis [GO:0045454]	cell redox homeostasis [GO:0045454]	cell [GO:0005623]	isomerase activity [GO:0016853]
gene1310	ACIB2EUKG769045	Cop9 signalosome complex subunit2-likeisoform 2	PP7435_Chr1-1249	-0.241183	0.0639374	0.31181	0.0118827	-0.286181	0.0231548	-0.1423	0.381206	F2QPP5	BQ9382_C1-6555	protein_coding	SOP79946.1	GO:0005737; GO:0008180	COP9 signalosome [GO:0008180]; cytoplasm [GO:0005737]	-	COP9 signalosome [GO:0008180]; cytoplasm [GO:0005737]	-
gene1311	ACIB2EUKG769046	Regulator of Ty1 transposition protein 105	PP7435_Chr1-1250	-0.344548	0.120005	-0.167196	0.450553	-0.631421	0.00304211	0.0612708	0.834666	F2QPP6	BQ9382_C1-6560	protein_coding	SOP79947.1	-	-	-	-	-
gene1312	ACIB2EUKG769047	Exosome complex exonuclease RRP40 (Ribosomal RNA processing protein 40)	RRP40 PP7435_Chr1-1251	0.163278	0.29351	0.031299	0.846554	0.197086	0.185125	-0.644803	0.000263229	F2QPP7	BQ9382_C1-6565	protein_coding	SOP79948.1	GO:0000178; GO:0003723	exosome (RNase complex) [GO:0000178]; RNA binding [GO:0003723]	-	exosome (RNase complex) [GO:0000178]	RNA binding [GO:0003723]
gene1313	ACIB2EUKG769048	Polyphosphoinositide phosphatase	FIG4 PP7435_Chr1-1252	0.189909	0.14766	-0.101818	0.437555	-0.490501	6.32e-05	-0.520725	0.000583264	F2QPP8	BQ9382_C1-6570	protein_coding	SOP79949.1	GO:0042578	phosphoric ester hydrolase activity [GO:0042578]	-	-	phosphoric ester hydrolase activity [GO:0042578]
gene1314	ACIB2EUKG769049	tRNA methyltransferase required for the synthesis of w-ybutosine	PPM2 PP7435_Chr1-1253	0.208819	0.295242	-0.429682	0.0213117	-1.12582	1.85e-09	-1.43034	2.41786e-09	F2QPP9	BQ9382_C1-6575	protein_coding	SOP79950.1	GO:0008168; GO:0032259	methyltransferase activity [GO:0008168]; methylation [GO:0032259]	methylation [GO:0032259]	-	methyltransferase activity [GO:0008168]
gene1315	ACIB2EUKG769050	Dihydroxy-acid dehydratase	ILV3 PP7435_Chr1-1254	-0.253908	0.0557881	0.429614	0.00062155	0.228766	0.0789641	-1.40648	6.83929e-21	F2QPQ0	BQ9382_C1-6580	protein_coding	SOP79951.1	GO:0004160; GO:0009082	dihydroxy-acid dehydratase activity [GO:0004160]; branched-chain amino acid biosynthetic process [GO:0009082]	branched-chain amino acid biosynthetic process [GO:0009082]	-	dihydroxy-acid dehydratase activity [GO:0004160]
gene1316	ACIB2EUKG769051	Malate synthase G	DAL7 PP7435_Chr1-1255	-1.95264	6.52e-39	-1.33185	8.04e-19	-1.05544	3e-12	-2.56583	5.97513e-44	F2QPQ1	BQ9382_C1-6585	protein_coding	SOP79952.1	GO:0004474; GO:0006097	malate synthase activity [GO:0004474]; glyoxylate cycle [GO:0006097]	glyoxylate cycle [GO:0006097]	-	malate synthase activity [GO:0004474]
gene1317	ACIB2EUKG769052	P-loop containing nucleosidetriphosphatehydrolases	PP7435_Chr1-1256	-1.20745	1.14e-15	-0.701828	3.46e-06	-0.481709	0.00170292	-1.44602	1.56343e-14	F2QPQ2	BQ9382_C1-6590	protein_coding	SOP79953.1	GO:0005524; GO:0016301	ATP binding [GO:0005524]; kinase activity [GO:0016301]	-	-	ATP binding [GO:0005524]; kinase activity [GO:0016301]
gene1318	ACIB2EUKG769053	P-loop containing nucleosidetriphosphatehydrolases	FAL1 PP7435_Chr1-1257	-0.125938	0.555042	-0.457766	0.0144995	-0.0598929	0.780156	-0.778894	0.000703273	F2QPQ3	BQ9382_C1-6595	protein_coding	SOP79954.1	GO:0003676; GO:0004386; GO:0005524	ATP binding [GO:0005524]; helicase activity [GO:0004386]; nucleic acid binding [GO:0003676]	-	-	ATP binding [GO:0005524]; helicase activity [GO:0004386]; nucleic acid binding [GO:0003676]
gene1319	ACIB2EUKG769054	Conserved predicted protein	PP7435_Chr1-1258	-0.521412	0.00407138	-0.491371	0.00580227	-0.0119713	0.952974	-0.71176	0.00122428	F2QPQ4	BQ9382_C1-6600	protein_coding	SOP79955.1	-	-	-	-	-
gene132	ACIB2EUKG767907	Transcriptional activator of genes regulated by nitrogen catabolite repression (NCR)	GLN3 PP7435_Chr1-0129	0.173766	0.327235	-0.0372522	0.838472	0.766986	1.06e-06	0.955779	5.89848e-07	F2QM08	BQ9382_C1-0665	protein_coding	SOP78810.1	GO:0003700; GO:0005634; GO:0008270; GO:0043565	nucleus [GO:0005634]; DNA-binding transcription factor activity [GO:0003700]; sequence-specific DNA binding [GO:0043565]; zinc ion binding [GO:0008270]	-	nucleus [GO:0005634]	DNA-binding transcription factor activity [GO:0003700]; sequence-specific DNA binding [GO:0043565]; zinc ion binding [GO:0008270]
gene1320	ACIB2EUKG769055	Membrane glycoprotein v-SNARE	SEC20 PP7435_Chr1-1259	-0.104184	0.574257	-0.208435	0.213295	-0.421262	0.00973675	-0.336382	0.0997844	F2QPQ5	BQ9382_C1-6605	protein_coding	SOP79956.1	GO:0005484; GO:0006890	SNAP receptor activity [GO:0005484]; retrograde vesicle-mediated transport, Golgi to endoplasmic reticulum [GO:0006890]	retrograde vesicle-mediated transport, Golgi to endoplasmic reticulum [GO:0006890]	-	SNAP receptor activity [GO:0005484]
gene1321	ACIB2EUKG769056	Cytosolic seryl-tRNA synthetase, class II aminoacyl-tRNA synthetase	SES1 PP7435_Chr1-1260	0.477136	3.53e-06	0.506803	5.49e-07	0.640099	1.86e-10	-1.09189	5.60908e-19	F2QPQ6	BQ9382_C1-6610	protein_coding	SOP79957.1	GO:0004828; GO:0005524; GO:0006434	ATP binding [GO:0005524]; serine-tRNA ligase activity [GO:0004828]; seryl-tRNA aminoacylation [GO:0006434]	seryl-tRNA aminoacylation [GO:0006434]	-	ATP binding [GO:0005524]; serine-tRNA ligase activity [GO:0004828]
gene1322	ACIB2EUKG769057	Dictomallein-like protein	PP7435_Chr1-1261	0.360218	0.0149852	-0.189526	0.211653	0.557215	8.69e-05	0.672354	9.8433e-05	F2QPQ7	BQ9382_C1-6615	protein_coding	SOP79958.1	-	-	-	-	-
gene1323	ACIB2EUKG769058	ATP synthase (F1-ATPase), gamma subunit	ATP3 PP7435_Chr1-1262	0.0534027	0.687321	-0.317119	0.0048028	0.560025	3.5e-07	-1.19766	2.29639e-19	F2QPQ8	BQ9382_C1-6620	protein_coding	SOP79959.1	GO:0015986; GO:0045261; GO:0046933	proton-transporting ATP synthase complex, catalytic core F(1) [GO:0045261]; proton-transporting ATP synthase activity, rotational mechanism [GO:0046933]; ATP synthesis coupled proton transport [GO:0015986]	ATP synthesis coupled proton transport [GO:0015986]	proton-transporting ATP synthase complex, catalytic core F(1) [GO:0045261]	proton-transporting ATP synthase activity, rotational mechanism [GO:0046933]
gene1324	ACIB2EUKG769059	K7_Yer077cp	MRX1 PP7435_Chr1-1268	0.0383954	0.872486	0.00532789	0.980819	-0.157964	0.4532	-0.280797	0.261621	F2QPQ9	BQ9382_C1-6625	protein_coding	SOP79960.1	-	-	-	-	-
gene1325	ACIB2EUKG769060	Cop9 signalosome complex subunit 11	PP7435_Chr1-1269	-0.30911	0.0519553	-0.455567	0.00284533	-0.115702	0.489525	0.183928	0.352305	F2QPR0	BQ9382_C1-6630	protein_coding	SOP79961.1	-	-	-	-	-
gene1326	-	-	NA	-0.373582	0.388299	-0.688446	0.0902126	-0.873857	0.0348144	0.141543	0.79227	-	BQ9382_C1-6635;part=1/2	misc_RNA	-	-	-	-	-	-
gene1327	ACIB2EUKG769061	Creatinase/methionine aminopeptidasesuperfamily	ICP55 PP7435_Chr1-1270	0.3604	0.00848196	-0.767819	5.12e-09	-0.511416	0.000124593	-0.384401	0.0212194	F2QPR1	BQ9382_C1-6640	protein_coding	SOP79962.1	GO:0004177; GO:0030145	aminopeptidase activity [GO:0004177]; manganese ion binding [GO:0030145]	-	-	aminopeptidase activity [GO:0004177]; manganese ion binding [GO:0030145]
gene1328	ACIB2EUKG769062	Mitochondral 37S ribosomal protein S27	RSM27 PP7435_Chr1-1271	0.681651	4.67e-06	-0.179408	0.259041	0.224696	0.154195	-1.00508	1.31776e-07	F2QPR2	BQ9382_C1-6645	protein_coding	SOP79963.1	GO:0005840	ribosome [GO:0005840]	-	ribosome [GO:0005840]	-
gene1329	ACIB2EUKG769063	Membrane protein involved in the synthesis of N-acetyl glucosaminyl phosphatidylinositol (GlcNAc-PI)	GPI1 PP7435_Chr1-1272	-0.0179344	0.922382	0.287571	0.0468123	0.0353655	0.830076	0.0721667	0.712748	F2QPR3	BQ9382_C1-6650	protein_coding	SOP79964.1	GO:0006506; GO:0016021; GO:0017176	integral component of membrane [GO:0016021]; phosphatidylinositol N-acetylglucosaminyltransferase activity [GO:0017176]; GPI anchor biosynthetic process [GO:0006506]	GPI anchor biosynthetic process [GO:0006506]	integral component of membrane [GO:0016021]	phosphatidylinositol N-acetylglucosaminyltransferase activity [GO:0017176]
gene133	ACIB2EUKG767908	Eukaryotic translation initiation factor 4E (EIF-4E)	PP7435_Chr1-0130	0.298261	0.0681679	-0.165477	0.315592	0.223347	0.170958	0.0789925	0.71168	F2QM09	BQ9382_C1-0670	protein_coding	SOP78811.1	GO:0003743; GO:0005737	cytoplasm [GO:0005737]; translation initiation factor activity [GO:0003743]	-	cytoplasm [GO:0005737]	translation initiation factor activity [GO:0003743]
gene1330	ACIB2EUKG769064	40S ribosomal protein S0	NA	0.0841891	0.586055	-0.928748	6.4e-13	0.105865	0.46847	-3.18421	4.57069e-90	C4QYK0	BQ9382_C1-6655	protein_coding	SOP79965.1	GO:0000028; GO:0003735; GO:0006412; GO:0022627	cytosolic small ribosomal subunit [GO:0022627]; structural constituent of ribosome [GO:0003735]; ribosomal small subunit assembly [GO:0000028]; translation [GO:0006412]	ribosomal small subunit assembly [GO:0000028]; translation [GO:0006412]	cytosolic small ribosomal subunit [GO:0022627]	structural constituent of ribosome [GO:0003735]
gene1331	ACIB2EUKG769065	Ferric reductase, NADH/NADPHoxidasetransmembrane component (8 domains)	NA	0.214224	0.114846	-0.600359	2.06e-06	0.600837	1.57e-06	1.77402	3.18662e-33	C4QYK1	BQ9382_C1-6660	protein_coding	SOP79966.1	GO:0016021	integral component of membrane [GO:0016021]	-	integral component of membrane [GO:0016021]	-
gene1332	ACIB2EUKG769066	Meiosis-specific APC/C activatorprotein AMA1	AMA1 PP7435_Chr1-1275	0.374059	0.0321423	-1.19371	6.44e-12	0.597227	0.000332195	0.759886	0.000161172	F2QPR6	BQ9382_C1-6665	protein_coding	SOP79967.1	GO:0010997; GO:0097027; GO:1904668	anaphase-promoting complex binding [GO:0010997]; ubiquitin-protein transferase activator activity [GO:0097027]; positive regulation of ubiquitin protein ligase activity [GO:1904668]	positive regulation of ubiquitin protein ligase activity [GO:1904668]	-	anaphase-promoting complex binding [GO:0010997]; ubiquitin-protein transferase activator activity [GO:0097027]
gene1333	ACIB2EUKG769067	Maintenance of telomere capping protein 6	NA	-0.0818512	0.594178	-0.347505	0.009171	0.132857	0.350684	0.308044	0.0620496	C4QYK3	BQ9382_C1-6670	protein_coding	SOP79968.1	GO:0016021	integral component of membrane [GO:0016021]	-	integral component of membrane [GO:0016021]	-
gene1334	ACIB2EUKG769068	Dolichyl-phosphoglucose-dependent alpha-1,2 glucosyltransferase of the ER	DIE2 PP7435_Chr1-1277	-0.420311	0.000194461	1.12475	3.84e-26	-0.242795	0.0338205	-0.115041	0.435958	F2QPR8	BQ9382_C1-6675	protein_coding	SOP79969.1	GO:0004583; GO:0005789; GO:0006488; GO:0016021; GO:0106073	endoplasmic reticulum membrane [GO:0005789]; integral component of membrane [GO:0016021]; dolichyl pyrophosphate Glc2Man9GlcNAc2 alpha-1,2-glucosyltransferase activity [GO:0106073]; dolichyl-phosphate-glucose-glycolipid alpha-glucosyltransferase activity [GO:0004583]; dolichol-linked oligosaccharide biosynthetic process [GO:0006488]	dolichol-linked oligosaccharide biosynthetic process [GO:0006488]	endoplasmic reticulum membrane [GO:0005789]; integral component of membrane [GO:0016021]	dolichyl-phosphate-glucose-glycolipid alpha-glucosyltransferase activity [GO:0004583]; dolichyl pyrophosphate Glc2Man9GlcNAc2 alpha-1,2-glucosyltransferase activity [GO:0106073]
gene1335	ACIB2EUKG769069	Cell wall assembly regulator SMI1	SMI1-2 PP7435_Chr1-1278	-0.329417	0.00867638	1.03852	5.04e-19	-0.339959	0.00578018	-0.146808	0.359968	A0A1G4KPH7	BQ9382_C1-6680	protein_coding	SOP79970.1	GO:0042546	cell wall biogenesis [GO:0042546]	cell wall biogenesis [GO:0042546]	-	-
gene1336	ACIB2EUKG769070	Phb2 prohibitin 2	PHB2 PP7435_Chr1-1279	0.149783	0.302304	0.978752	1.43e-14	0.545309	2.71e-05	1.4254	2.78054e-20	F2QPS0	BQ9382_C1-6685	protein_coding	SOP79971.1	GO:0005743; GO:0016021	integral component of membrane [GO:0016021]; mitochondrial inner membrane [GO:0005743]	-	integral component of membrane [GO:0016021]; mitochondrial inner membrane [GO:0005743]	-
gene1337	ACIB2EUKG769071	Ankyrin repeat and KHdomain-containing protein mask	NAS6 PP7435_Chr1-1280	-0.0824542	0.570448	-0.00570532	0.968205	1.70326	2.71e-47	2.35885	2.29091e-61	F2QPS1	BQ9382_C1-6690	protein_coding	SOP79972.1	GO:0000502	proteasome complex [GO:0000502]	-	proteasome complex [GO:0000502]	-
gene1338	ACIB2EUKG769072	General amino acid permease	TAT2 PP7435_Chr1-1281	-0.227165	0.0732973	1.10209	6.86e-22	0.767535	3.74e-11	1.50247	3.6061e-27	F2QPS2	BQ9382_C1-6695	protein_coding	SOP79973.1	GO:0006865; GO:0016021; GO:0022857	integral component of membrane [GO:0016021]; transmembrane transporter activity [GO:0022857]; amino acid transport [GO:0006865]	amino acid transport [GO:0006865]	integral component of membrane [GO:0016021]	transmembrane transporter activity [GO:0022857]
gene1339	ACIB2EUKG769073	Likely ZPR1 zinc finger protein	ZPR1 PP7435_Chr1-1282	-0.508664	4.83e-07	0.287758	0.00460777	0.0603443	0.595979	0.948095	2.10433e-15	F2QPS3	BQ9382_C1-6700	protein_coding	SOP79974.1	GO:0008270	zinc ion binding [GO:0008270]	-	-	zinc ion binding [GO:0008270]
gene134	ACIB2EUKG767909	Cys-Gly metallodipeptidase DUG1	DUG1 PP7435_Chr1-0131	-0.540501	2.11e-07	0.137196	0.209456	-0.387761	0.000202551	-0.306777	0.018472	A0A1G4KP30	BQ9382_C1-0675	protein_coding	SOP78812.1	GO:0008237; GO:0016805; GO:0046872	dipeptidase activity [GO:0016805]; metal ion binding [GO:0046872]; metallopeptidase activity [GO:0008237]	-	-	dipeptidase activity [GO:0016805]; metal ion binding [GO:0046872]; metallopeptidase activity [GO:0008237]
gene1340	ACIB2EUKG769074	Conserved predicted protein	PP7435_Chr1-1283	-2.73301	1.1e-58	-0.394504	0.0260933	-2.21489	3.54e-39	3.00923	2.36526e-49	F2QPS4	BQ9382_C1-6705	protein_coding	SOP79975.1	-	-	-	-	-
gene1341	ACIB2EUKG769075	Evolutionarily conserved copper-binding protein of the mitochondrial inner membrane	CMC1 PP7435_Chr1-1284	-0.777776	4.02e-08	-0.113424	0.454023	-0.304132	0.0369565	-0.318222	0.0775651	F2QPS5	BQ9382_C1-6710	protein_coding	SOP79976.1	GO:0005743	mitochondrial inner membrane [GO:0005743]	-	mitochondrial inner membrane [GO:0005743]	-
gene1342	ACIB2EUKG769076	Kinetochore globular domain	SPC24 PP7435_Chr1-1285	-0.0947937	0.642778	-0.120158	0.523329	0.38691	0.0287712	-0.896048	4.18167e-05	F2QPS6	BQ9382_C1-6715	protein_coding	SOP79977.1	-	-	-	-	-
gene1343	ACIB2EUKG769077	54S ribosomal protein L31	MRPL31 PP7435_Chr1-1286	-0.176596	0.213447	-0.342906	0.00929135	0.695839	3.65e-08	-0.618191	0.000132974	F2QPS7	BQ9382_C1-6720	protein_coding	SOP79978.1	GO:0003735; GO:0005762; GO:0032543	mitochondrial large ribosomal subunit [GO:0005762]; structural constituent of ribosome [GO:0003735]; mitochondrial translation [GO:0032543]	mitochondrial translation [GO:0032543]	mitochondrial large ribosomal subunit [GO:0005762]	structural constituent of ribosome [GO:0003735]
gene1344	ACIB2EUKG769078	High osmolarity sensitivity protein 3	PP7435_Chr1-1287	-0.0156087	0.940953	-0.145743	0.401573	1.05437	9.38e-12	0.172243	0.421593	F2QPS8	BQ9382_C1-6725	protein_coding	SOP79979.1	GO:0008608	attachment of spindle microtubules to kinetochore [GO:0008608]	attachment of spindle microtubules to kinetochore [GO:0008608]	-	-
gene1345	ACIB2EUKG769079	Translation initiation factor IF-2	PP7435_Chr1-1288	-0.651174	9.29e-07	-1.10934	3.07e-17	1.16228	1.54e-20	-0.90682	3.34366e-08	F2QPS9	BQ9382_C1-6730	protein_coding	SOP79980.1	GO:0003677; GO:0005634; GO:0006355	nucleus [GO:0005634]; DNA binding [GO:0003677]; regulation of transcription, DNA-templated [GO:0006355]	regulation of transcription, DNA-templated [GO:0006355]	nucleus [GO:0005634]	DNA binding [GO:0003677]
gene1346	ACIB2EUKG769080	Succinate dehydrogenase(Ubiquinone)cytochrome b subunit	PP7435_Chr1-1289	-0.20057	0.120938	-0.190042	0.128993	2.17491	9.72e-81	1.15327	5.27235e-16	F2QPT0	BQ9382_C1-6735	protein_coding	SOP79981.1	GO:0000104; GO:0006099; GO:0009055; GO:0045281; GO:0046872	succinate dehydrogenase complex [GO:0045281]; electron transfer activity [GO:0009055]; metal ion binding [GO:0046872]; succinate dehydrogenase activity [GO:0000104]; tricarboxylic acid cycle [GO:0006099]	tricarboxylic acid cycle [GO:0006099]	succinate dehydrogenase complex [GO:0045281]	electron transfer activity [GO:0009055]; metal ion binding [GO:0046872]; succinate dehydrogenase activity [GO:0000104]
gene1347	ACIB2EUKG769081	Altered inheritance of mitochondria protein 9	NA	-0.371011	0.000367896	-0.675703	1.81e-11	-0.303726	0.00334089	-0.338121	0.00786752	C4QYL7	BQ9382_C1-6740	protein_coding	SOP79982.1	GO:0005739	mitochondrion [GO:0005739]	-	mitochondrion [GO:0005739]	-
gene1348	ACIB2EUKG769082	Conserved predicted protein	PP7435_Chr1-1291	-0.916148	2.04e-09	-0.871482	9.36e-09	0.0496991	0.779683	-0.129919	0.524525	F2QPT2	BQ9382_C1-6745	protein_coding	SOP79983.1	-	-	-	-	-
gene1349	ACIB2EUKG769083	Type I PLP-dependent aspartate aminotransferase-like (Major domain)	CYS3 PP7435_Chr1-1292	-1.27021	5.06e-35	-0.50279	1.57e-06	-0.695571	2.16e-11	-1.08551	1.40109e-17	F2QPT3	BQ9382_C1-6750	protein_coding	SOP79984.1	GO:0016829; GO:0019346; GO:0030170	lyase activity [GO:0016829]; pyridoxal phosphate binding [GO:0030170]; transsulfuration [GO:0019346]	transsulfuration [GO:0019346]	-	lyase activity [GO:0016829]; pyridoxal phosphate binding [GO:0030170]
gene135	ACIB2EUKG767910	RNA-binding domain, RBD	PP7435_Chr1-0132	0.137109	0.423248	0.401645	0.00821359	0.829973	1.61e-08	0.9523	9.30573e-08	F2QM11	BQ9382_C1-0680	protein_coding	SOP78813.1	GO:0003723; GO:0003755; GO:0005634	nucleus [GO:0005634]; peptidyl-prolyl cis-trans isomerase activity [GO:0003755]; RNA binding [GO:0003723]	-	nucleus [GO:0005634]	peptidyl-prolyl cis-trans isomerase activity [GO:0003755]; RNA binding [GO:0003723]
gene1350	ACIB2EUKG769084	-	NA	0.0284819	0.903712	-0.565001	0.00211246	-0.119803	0.559705	-2.39111	3.64613e-27	-	BQ9382_C1-6755;part=1/2	protein_coding	-	-	-	-	-	-
gene1351	ACIB2EUKG769084	-	NA	0.0284819	0.903712	-0.565001	0.00211246	-0.119803	0.559705	-2.39111	3.64613e-27	-	BQ9382_C1-6760	other	-	-	-	-	-	-
gene1352	ACIB2EUKG769085	40S ribosomal protein S15	RPS15 PP7435_Chr1-1294	0.272759	0.0428968	-0.441936	0.000555537	0.144178	0.294968	-2.76914	1.63806e-73	F2QPT5	BQ9382_C1-6765	protein_coding	SOP79986.1	GO:0003723; GO:0003735; GO:0006412; GO:0015935	small ribosomal subunit [GO:0015935]; RNA binding [GO:0003723]; structural constituent of ribosome [GO:0003735]; translation [GO:0006412]	translation [GO:0006412]	small ribosomal subunit [GO:0015935]	RNA binding [GO:0003723]; structural constituent of ribosome [GO:0003735]
gene1353	ACIB2EUKG769086	Transcriptional modulator	DEP1 PP7435_Chr1-1295	-0.00202631	0.991543	0.145224	0.357726	0.744225	3.21e-07	0.772166	1.54197e-05	F2QPT6	BQ9382_C1-6770	protein_coding	SOP79987.1	-	-	-	-	-
gene1354	ACIB2EUKG769087	RNA-binding domain, RBD	NOP12 PP7435_Chr1-1296	0.586748	4.26e-05	0.0850248	0.58706	0.812921	5.74e-09	-1.8264	1.68947e-23	F2QPT7	BQ9382_C1-6775	protein_coding	SOP79988.1	GO:0003723	RNA binding [GO:0003723]	-	-	RNA binding [GO:0003723]
gene1355	ACIB2EUKG769088	Cysteine proteinases	LAP3 PP7435_Chr1-1297	-0.528412	2.91e-07	-0.659861	6.82e-11	-0.00462881	0.969757	-0.713024	1.01341e-08	F2QPT8	BQ9382_C1-6780	protein_coding	SOP79989.1	GO:0004177; GO:0004197	aminopeptidase activity [GO:0004177]; cysteine-type endopeptidase activity [GO:0004197]	-	-	aminopeptidase activity [GO:0004177]; cysteine-type endopeptidase activity [GO:0004197]
gene1356	ACIB2EUKG769089	Uncharacterized membrane protein YOL048C	PP7435_Chr1-1298	-0.00125025	0.994157	-0.992921	6.96e-12	-1.28197	1.6e-18	-0.512178	0.00496522	A0A1G4KPI5	BQ9382_C1-6785	protein_coding	SOP79990.1	-	-	-	-	-
gene1357	ACIB2EUKG769090	Glutathione synthetase ATP-binding domain-like	GSH2 PP7435_Chr1-1299	-0.333431	0.0437095	-0.706292	6.27e-06	-1.27617	2.46e-16	-0.81143	2.7413e-05	F2QPU0	BQ9382_C1-6790	protein_coding	SOP79991.1	GO:0000287; GO:0004363; GO:0005524; GO:0042803; GO:0043295	ATP binding [GO:0005524]; glutathione binding [GO:0043295]; glutathione synthase activity [GO:0004363]; magnesium ion binding [GO:0000287]; protein homodimerization activity [GO:0042803]	-	-	ATP binding [GO:0005524]; glutathione binding [GO:0043295]; glutathione synthase activity [GO:0004363]; magnesium ion binding [GO:0000287]; protein homodimerization activity [GO:0042803]
gene1358	ACIB2EUKG769091	Dolichyl-diphosphooligosaccharide-protein glycosyltransferase subunit STT3	STT3 PP7435_Chr1-1300	0.75856	3.21e-12	1.79794	5.87e-65	-0.613264	2.7e-08	-0.41137	0.00287471	F2QPU1	BQ9382_C1-6795	protein_coding	SOP79992.1	GO:0004576; GO:0006486; GO:0016020	membrane [GO:0016020]; oligosaccharyl transferase activity [GO:0004576]; protein glycosylation [GO:0006486]	protein glycosylation [GO:0006486]	membrane [GO:0016020]	oligosaccharyl transferase activity [GO:0004576]
gene1359	ACIB2EUKG769092	P-loop containing nucleosidetriphosphatehydrolases	KIP3-1 PP7435_Chr1-1301	0.5748	1.52e-06	2.51789	4.65e-111	-0.0475283	0.733421	0.0572271	0.732084	F2QPU2	BQ9382_C1-6800	protein_coding	SOP79993.1	GO:0003777; GO:0005524; GO:0005874; GO:0007018; GO:0008017	microtubule [GO:0005874]; ATP binding [GO:0005524]; microtubule binding [GO:0008017]; microtubule motor activity [GO:0003777]; microtubule-based movement [GO:0007018]	microtubule-based movement [GO:0007018]	microtubule [GO:0005874]	ATP binding [GO:0005524]; microtubule binding [GO:0008017]; microtubule motor activity [GO:0003777]
gene136	ACIB2EUKG767911	Pyrimidine 5\' nucleotidase	SDT1 PP7435_Chr1-0133	0.0597158	0.674955	0.2138	0.0842551	0.296899	0.015457	0.350663	0.0191945	F2QM12	BQ9382_C1-0685	protein_coding	SOP78814.1	GO:0016787	hydrolase activity [GO:0016787]	-	-	hydrolase activity [GO:0016787]
gene1360	ACIB2EUKG769093	One of three possible beta-subunits of the Snf1 kinase complex	NA	0.258323	0.0726123	-11.3897	2.28e-27	0.832701	3.16e-10	0.381534	0.0240498	C4QYM8	BQ9382_C1-6805	protein_coding	SOP79994.1	GO:0007165; GO:0016301; GO:0031588; GO:0045859	nucleotide-activated protein kinase complex [GO:0031588]; kinase activity [GO:0016301]; regulation of protein kinase activity [GO:0045859]; signal transduction [GO:0007165]	regulation of protein kinase activity [GO:0045859]; signal transduction [GO:0007165]	nucleotide-activated protein kinase complex [GO:0031588]	kinase activity [GO:0016301]
gene1361	ACIB2EUKG769094	Mitochondrial distribution and morphology protein 34	NA	-1.6192	5.97e-39	1.64475	1.31e-40	1.48197	3.24e-33	0.260088	0.111405	C4QYM9	BQ9382_C1-6810	protein_coding	SOP79995.1	GO:0000002; GO:0006869; GO:0008289; GO:0031307; GO:0032865	ERMES complex [GO:0032865]; integral component of mitochondrial outer membrane [GO:0031307]; lipid binding [GO:0008289]; lipid transport [GO:0006869]; mitochondrial genome maintenance [GO:0000002]	lipid transport [GO:0006869]; mitochondrial genome maintenance [GO:0000002]	ERMES complex [GO:0032865]; integral component of mitochondrial outer membrane [GO:0031307]	lipid binding [GO:0008289]
gene1362	ACIB2EUKG769095	Vacuolar morphogenesis protein 7	VAM7 PP7435_Chr1-1304	-0.677204	1.14e-06	0.356436	0.0101308	0.051832	0.74592	0.926047	1.45355e-08	F2QPU5	BQ9382_C1-6815	protein_coding	SOP79996.1	GO:0016020; GO:0016192; GO:0035091	membrane [GO:0016020]; phosphatidylinositol binding [GO:0035091]; vesicle-mediated transport [GO:0016192]	vesicle-mediated transport [GO:0016192]	membrane [GO:0016020]	phosphatidylinositol binding [GO:0035091]
gene1363	ACIB2EUKG769096	YVTN repeat-like/Quinoprotein amine dehydrogenase	SKI8 PP7435_Chr1-1305	0.0517535	0.769561	-0.281731	0.0606667	-0.530387	0.000326675	0.668116	0.000142051	F2QPU6	BQ9382_C1-6820	protein_coding	SOP79997.1	-	-	-	-	-
gene1364	-	-	NA	-0.473114	0.0108214	-0.0454353	0.823886	-1.11766	5.39e-10	0.291325	0.203213	-	BQ9382_C1-6825;part=1/2	misc_RNA	-	-	-	-	-	-
gene1365	-	-	NA	-0.423681	0.0349546	0.230404	0.246463	-0.955529	8.32e-07	0.847448	0.000201141	-	BQ9382_C1-6830;part=1/2	misc_RNA	-	-	-	-	-	-
gene1366	ACIB2EUKG769097	Essential nuclear protein possibly involved in bud formation and morphogenesis	LAS1 PP7435_Chr1-1306	0.184773	0.248574	0.446529	0.00221325	-0.289035	0.0584069	0.315869	0.0878689	F2QPU7	BQ9382_C1-6835	protein_coding	SOP79998.1	GO:0004519; GO:0006364; GO:0090730	Las1 complex [GO:0090730]; endonuclease activity [GO:0004519]; rRNA processing [GO:0006364]	rRNA processing [GO:0006364]	Las1 complex [GO:0090730]	endonuclease activity [GO:0004519]
gene1367	ACIB2EUKG769098	Vacuolar protein sorting-associated protein35	VPS35 PP7435_Chr1-1307	-0.174799	0.13994	0.141364	0.220078	0.0466257	0.711976	-0.559814	3.28293e-05	F2QPU8	BQ9382_C1-6840	protein_coding	SOP79999.1	GO:0005829; GO:0015031; GO:0030906; GO:0042147	cytosol [GO:0005829]; retromer, cargo-selective complex [GO:0030906]; protein transport [GO:0015031]; retrograde transport, endosome to Golgi [GO:0042147]	protein transport [GO:0015031]; retrograde transport, endosome to Golgi [GO:0042147]	cytosol [GO:0005829]; retromer, cargo-selective complex [GO:0030906]	-
gene1368	ACIB2EUKG769099	Predicted protein	RPS29A PP7435_Chr1-2995	-0.30771	0.448121	-0.685388	0.0605595	0.200837	0.61593	-1.98833	4.39043e-06	A0A1G4KPI4	BQ9382_C1-6845	protein_coding	SOP80000.1	GO:0003735; GO:0005840; GO:0006412; GO:0008270	ribosome [GO:0005840]; structural constituent of ribosome [GO:0003735]; zinc ion binding [GO:0008270]; translation [GO:0006412]	translation [GO:0006412]	ribosome [GO:0005840]	structural constituent of ribosome [GO:0003735]; zinc ion binding [GO:0008270]
gene1369	ACIB2EUKG769100	Tsr1 component of 20S pre-rRNA processing unit	TSR1 PP7435_Chr1-3006	1.20008	6.31e-22	0.215378	0.107837	0.805712	1.72e-10	-0.835785	1.92998e-07	F2QPU9	BQ9382_C1-6850	protein_coding	SOP80001.1	GO:0005634; GO:0042254	nucleus [GO:0005634]; ribosome biogenesis [GO:0042254]	ribosome biogenesis [GO:0042254]	nucleus [GO:0005634]	-
gene137	ACIB2EUKG767912	Conserved predicted protein	NA	0.0444913	0.788321	0.407441	0.00258081	0.16713	0.247827	0.171839	0.333391	C4QVB8	BQ9382_C1-0690	protein_coding	SOP78815.1	-	-	-	-	-
gene1370	ACIB2EUKG769101	Potential zinc finger protein	NA	-0.0261561	0.88298	0.641772	2.38e-06	-0.578354	3.67e-05	0.15772	0.390551	C4QYN6	BQ9382_C1-6855	protein_coding	SOP80002.1	-	-	-	-	-
gene1371	ACIB2EUKG769102	Protein involved in regulated synthesis of PtdIns(3,5)P(2)	VAC14 PP7435_Chr1-1309	0.150006	0.260331	0.157086	0.216469	-0.615685	3.57e-07	0.1412	0.378186	F2QPV0	BQ9382_C1-6860	protein_coding	SOP80003.1	GO:0006661; GO:0070772	PAS complex [GO:0070772]; phosphatidylinositol biosynthetic process [GO:0006661]	phosphatidylinositol biosynthetic process [GO:0006661]	PAS complex [GO:0070772]	-
gene1372	ACIB2EUKG769103	Polycystic kidney disease protein 1-like 3	CCW14 PP7435_Chr1-3028	-0.0868919	0.475332	0.474481	6.36e-06	-1.39054	4.93e-42	-2.17603	3.60314e-67	A0A1G4KPI2	BQ9382_C1-6865	protein_coding	SOP80004.1	-	-	-	-	-
gene1373	ACIB2EUKG769104	Cytochrome Bc1 Complex| Chain A| domain 1	STE23 PP7435_Chr1-1311	-1.18469	1.51e-27	-0.381486	0.000641701	-0.884586	5.9e-16	-0.135732	0.356339	A0A1G4KPJ5	BQ9382_C1-6870	protein_coding	SOP80005.1	GO:0004222; GO:0046872	metal ion binding [GO:0046872]; metalloendopeptidase activity [GO:0004222]	-	-	metal ion binding [GO:0046872]; metalloendopeptidase activity [GO:0004222]
gene1374	ACIB2EUKG769105	Genomic scaffold, Kuraishia_capsulata_scaffold_5	NA	0.0859349	0.593489	-0.200575	0.164299	0.934015	2.4e-12	0.812037	7.92301e-07	C4QYP0	BQ9382_C1-6875	protein_coding	SOP80006.1	GO:0016021	integral component of membrane [GO:0016021]	-	integral component of membrane [GO:0016021]	-
gene1375	ACIB2EUKG769106	DNA repair protein RAD50	RAD50 PP7435_Chr1-1313	0.728043	4.19e-09	0.392941	0.00181218	0.972212	1.24e-15	1.7827	1.81121e-34	F2QPV4	BQ9382_C1-6880	protein_coding	SOP80007.1	GO:0000723; GO:0006281; GO:0016887; GO:0030870	Mre11 complex [GO:0030870]; ATPase activity [GO:0016887]; DNA repair [GO:0006281]; telomere maintenance [GO:0000723]	DNA repair [GO:0006281]; telomere maintenance [GO:0000723]	Mre11 complex [GO:0030870]	ATPase activity [GO:0016887]
gene1376	ACIB2EUKG769107	Tyrosyl-Transfer RNA Synthetase | subunit E| domain 1	NA	0.00966001	0.947762	0.214362	0.0630491	0.0487517	0.705649	-0.504548	0.000264761	C4QYP2	BQ9382_C1-6885	protein_coding	SOP80008.1	GO:0004817; GO:0005524; GO:0006423	ATP binding [GO:0005524]; cysteine-tRNA ligase activity [GO:0004817]; cysteinyl-tRNA aminoacylation [GO:0006423]	cysteinyl-tRNA aminoacylation [GO:0006423]	-	ATP binding [GO:0005524]; cysteine-tRNA ligase activity [GO:0004817]
gene1377	ACIB2EUKG769108	Protein involved in nitrosoguanidine (MNNG) resistance	PP7435_Chr1-1315	-0.153719	0.226164	0.271436	0.020741	0.803132	8.75e-13	0.385276	0.00700854	F2QPV6	BQ9382_C1-6890	protein_coding	SOP80009.1	-	-	-	-	-
gene1378	ACIB2EUKG769109	Sterol uptake protein 2	SUT2 PP7435_Chr1-1316	-2.5073	3.84e-66	-1.8972	2.27e-38	-1.62672	1.51e-28	-0.93207	3.61519e-07	F2QPV7	BQ9382_C1-6895	protein_coding	SOP80010.1	GO:0000981; GO:0005634; GO:0008270	nucleus [GO:0005634]; DNA-binding transcription factor activity, RNA polymerase II-specific [GO:0000981]; zinc ion binding [GO:0008270]	-	nucleus [GO:0005634]	DNA-binding transcription factor activity, RNA polymerase II-specific [GO:0000981]; zinc ion binding [GO:0008270]
gene1379	ACIB2EUKG769110	Subunit of both RNase MRP, which cleaves pre-rRNA, and nuclear RNase P	POP1 PP7435_Chr1-1317	0.52926	1.09e-05	0.876504	5.04e-14	-0.613781	3.51e-07	-0.362504	0.0169647	F2QPV8	BQ9382_C1-6900	protein_coding	SOP80011.1	GO:0000172; GO:0001682; GO:0005655	nucleolar ribonuclease P complex [GO:0005655]; ribonuclease MRP complex [GO:0000172]; tRNA 5'-leader removal [GO:0001682]	tRNA 5'-leader removal [GO:0001682]	nucleolar ribonuclease P complex [GO:0005655]; ribonuclease MRP complex [GO:0000172]	-
gene138	ACIB2EUKG767913	Related to Maintenance of telomere capping protein 3	COX5A PP7435_Chr1-0135	0.217259	0.31421	1.66179	1.14e-19	-0.045716	0.842352	1.07849	2.56441e-06	F2QM14	BQ9382_C1-0695	protein_coding	SOP78816.1	GO:0004129	cytochrome-c oxidase activity [GO:0004129]	-	-	cytochrome-c oxidase activity [GO:0004129]
gene1380	ACIB2EUKG769111	Uric acid-xanthine permease (UAPA transporter)	NA	0.354237	0.049552	0.510235	0.00301063	0.310141	0.0811361	-0.64079	0.00270384	C4QYP6	BQ9382_C1-6905	protein_coding	SOP80012.1	GO:0016021; GO:0022857	integral component of membrane [GO:0016021]; transmembrane transporter activity [GO:0022857]	-	integral component of membrane [GO:0016021]	transmembrane transporter activity [GO:0022857]
gene1381	ACIB2EUKG769112	Co-chaperone that stimulates the ATPase activity of Ssa1p	JJJ1 PP7435_Chr1-1319	0.497844	0.000127899	0.377066	0.00361613	0.7778	6.33e-10	0.0822578	0.640908	F2QPW0	BQ9382_C1-6910	protein_coding	SOP80013.1	GO:0003676; GO:0008270	nucleic acid binding [GO:0003676]; zinc ion binding [GO:0008270]	-	-	nucleic acid binding [GO:0003676]; zinc ion binding [GO:0008270]
gene1382	ACIB2EUKG769113	Composite domain of metallo-dependent hydrolases	GUD1-2 PP7435_Chr1-1320	-0.0992674	0.493805	1.17557	1.36e-22	0.748945	9.77e-10	0.947889	1.80591e-10	F2QPW1	BQ9382_C1-6915	protein_coding	SOP80014.1	GO:0016810	hydrolase activity, acting on carbon-nitrogen (but not peptide) bonds [GO:0016810]	-	-	hydrolase activity, acting on carbon-nitrogen (but not peptide) bonds [GO:0016810]
gene1383	ACIB2EUKG769114	Protein SQS1	SQS1 PP7435_Chr1-1321	-0.327708	0.0641693	1.43361	2.37e-19	0.910601	2.05e-08	1.2456	2.2622e-10	F2QPW2	BQ9382_C1-6920	protein_coding	SOP80015.1	GO:0003676; GO:0004386	helicase activity [GO:0004386]; nucleic acid binding [GO:0003676]	-	-	helicase activity [GO:0004386]; nucleic acid binding [GO:0003676]
gene1384	ACIB2EUKG769115	Cysteine protease ATG4	ATG4 PP7435_Chr1-3061	-0.267335	0.0437095	0.357521	0.00458843	1.26906	5.34e-26	1.46279	2.28245e-23	A0A1G4KPL2	BQ9382_C1-6925	protein_coding	SOP80016.1	GO:0005634; GO:0005737; GO:0006914; GO:0008234; GO:0015031	cytoplasm [GO:0005737]; nucleus [GO:0005634]; cysteine-type peptidase activity [GO:0008234]; autophagy [GO:0006914]; protein transport [GO:0015031]	autophagy [GO:0006914]; protein transport [GO:0015031]	cytoplasm [GO:0005737]; nucleus [GO:0005634]	cysteine-type peptidase activity [GO:0008234]
gene1385	ACIB2EUKG769116	RNA Pol II transcript 3\' end formation complex subunit	SSU72 PP7435_Chr1-3072	-0.0540298	0.78483	0.588027	0.000224267	-0.120421	0.503559	-0.0192346	0.935497	A0A1G4KPI1	BQ9382_C1-6930	protein_coding	SOP80017.1	GO:0004721; GO:0005634; GO:0006397	nucleus [GO:0005634]; phosphoprotein phosphatase activity [GO:0004721]; mRNA processing [GO:0006397]	mRNA processing [GO:0006397]	nucleus [GO:0005634]	phosphoprotein phosphatase activity [GO:0004721]
gene1386	ACIB2EUKG769117	Guanine deaminase, a catabolic enzyme of the guanine salvage pathway	GUD1-1 PP7435_Chr1-1323	-0.0975873	0.494906	0.14048	0.284688	0.0285302	0.843845	0.0268162	0.881372	F2QPW4	BQ9382_C1-6935	protein_coding	SOP80018.1	GO:0006147; GO:0008270; GO:0008892	guanine deaminase activity [GO:0008892]; zinc ion binding [GO:0008270]; guanine catabolic process [GO:0006147]	guanine catabolic process [GO:0006147]	-	guanine deaminase activity [GO:0008892]; zinc ion binding [GO:0008270]
gene1387	ACIB2EUKG769118	Conserved predicted protein	PP7435_Chr1-1324	-0.168761	0.498279	-0.318943	0.160753	-0.140945	0.563571	0.952976	0.000228538	F2QPW5	BQ9382_C1-6940	protein_coding	SOP80019.1	-	-	-	-	-
gene1388	ACIB2EUKG769119	Classic Zinc Finger	MIG1-2 PP7435_Chr1-1325	0.533255	0.000110741	-0.537936	7.61e-05	0.500259	0.00024211	0.970794	2.73284e-09	F2QPW6	BQ9382_C1-6945	protein_coding	SOP80020.1	GO:0003676	nucleic acid binding [GO:0003676]	-	-	nucleic acid binding [GO:0003676]
gene1389	ACIB2EUKG769120	Small nuclearribonucleoprotein-associatedprotein B	SMB1 PP7435_Chr1-1326	0.367126	0.064258	-0.912823	1.44e-06	-0.370802	0.05893	-0.493821	0.0397997	F2QPW7	BQ9382_C1-6950	protein_coding	SOP80021.1	-	-	-	-	-
gene139	ACIB2EUKG767914	Protein tyrosine phosphatase-likeprotein, PTPLA	PP7435_Chr1-1708	-0.0828466	0.647467	1.57447	1.11e-26	-1.49144	7.77e-23	-1.27166	1.22419e-11	A0A1G4KP36	BQ9382_C1-0700	protein_coding	SOP78817.1	GO:0016021	integral component of membrane [GO:0016021]	-	integral component of membrane [GO:0016021]	-
gene1390	ACIB2EUKG769121	Histone H2A.Z-specific chaperone CHZ1	NA	-0.391132	0.00079713	-2.74536	6.83e-124	-1.13158	6.11e-24	-1.83359	6.58036e-39	-	BQ9382_C1-6955	protein_coding	SOP80022.1	-	-	-	-	-
gene1391	ACIB2EUKG769122	P-loop containing nucleosidetriphosphatehydrolases	YPT32 PP7435_Chr1-1328	0.130997	0.422475	-0.978551	8.59e-12	-0.187512	0.224857	-0.920445	2.41875e-07	F2QPW9	BQ9382_C1-6960	protein_coding	SOP80023.1	GO:0003924; GO:0005525	GTP binding [GO:0005525]; GTPase activity [GO:0003924]	-	-	GTPase activity [GO:0003924]; GTP binding [GO:0005525]
gene1392	ACIB2EUKG769123	Subunit of the heterodimeric FACT complex(Spt16p-Pob3p)	SPT16 PP7435_Chr1-1329	-0.126152	0.294091	-1.1766	8.73e-29	-1.01252	1.22e-21	-1.54708	2.92582e-32	F2QPX0	BQ9382_C1-6965	protein_coding	SOP80024.1	GO:0035101	FACT complex [GO:0035101]	-	FACT complex [GO:0035101]	-
gene1393	ACIB2EUKG769124	Enhanced filamentous growth protein 1	NA	-0.379782	0.00330658	0.120021	0.369781	0.226589	0.0813434	1.42226	2.9304e-22	C4QYQ9	BQ9382_C1-6970	protein_coding	SOP80025.1	GO:0003677	DNA binding [GO:0003677]	-	-	DNA binding [GO:0003677]
gene1394	ACIB2EUKG769125	Conserved predicted protein	PEX11C PP7435_Chr1-1331	-2.79087	2.1e-99	-1.83832	1.01e-45	-3.67546	3.5e-153	-3.23526	2.32587e-79	F2QPX2	BQ9382_C1-6975	protein_coding	SOP80026.1	-	-	-	-	-
gene1395	ACIB2EUKG769126	Phosphatidylinositol transfer protein CSR1	CSR1 PP7435_Chr1-1332	0.0359314	0.802924	-0.0402328	0.759642	-0.329722	0.00541011	-0.0971409	0.533726	F2QPX3	BQ9382_C1-6980	protein_coding	SOP80027.1	-	-	-	-	-
gene1396	ACIB2EUKG769127	Guanine nucleotide exchange factor (GEF or GDP-release factor) for Cdc42p	CDC24 PP7435_Chr1-1334	0.670858	2.74e-09	0.437416	0.000117239	0.549132	1.15e-06	-0.122596	0.422635	F2QPX4	BQ9382_C1-6985	protein_coding	SOP80028.1	GO:0005089; GO:0035556	Rho guanyl-nucleotide exchange factor activity [GO:0005089]; intracellular signal transduction [GO:0035556]	intracellular signal transduction [GO:0035556]	-	Rho guanyl-nucleotide exchange factor activity [GO:0005089]
gene1397	ACIB2EUKG769128	Tyrosyl-Transfer RNA Synthetase | subunitE|domain 1	NAM2 PP7435_Chr1-1335	0.519771	5.6e-05	0.351698	0.00656928	-0.314328	0.018186	-0.52723	0.00114533	F2QPX5	BQ9382_C1-6990	protein_coding	SOP80029.1	GO:0002161; GO:0004823; GO:0005524; GO:0006429	aminoacyl-tRNA editing activity [GO:0002161]; ATP binding [GO:0005524]; leucine-tRNA ligase activity [GO:0004823]; leucyl-tRNA aminoacylation [GO:0006429]	leucyl-tRNA aminoacylation [GO:0006429]	-	aminoacyl-tRNA editing activity [GO:0002161]; ATP binding [GO:0005524]; leucine-tRNA ligase activity [GO:0004823]
gene1398	ACIB2EUKG769129	Smc6 structural maintenance of chromosomes (SMC) protein	SMC6 PP7435_Chr1-1336	0.656858	0.000149589	0.906425	6.98e-08	-0.111893	0.563571	0.371203	0.0884575	F2QPX6	BQ9382_C1-6995	protein_coding	SOP80030.1	-	-	-	-	-
gene1399	ACIB2EUKG769130	Central kinetochore subunit CTF3	NA	-0.274538	0.083482	0.265032	0.0811799	-0.54623	0.000302464	-0.820778	1.19992e-05	C4QYR5	BQ9382_C1-7000	protein_coding	SOP80031.1	-	-	-	-	-
gene14	ACIB2EUKG767794	Conserved predicted protein	NA	3.63155	3.15e-39	2.10173	2.75e-13	-0.0718103	0.854082	0.693748	0.0795618	C4QV02	BQ9382_C1-0075	protein_coding	SOP78699.1	-	-	-	-	-
gene140	ACIB2EUKG767915	Type I membrane protein with a J domain is required to preserve the folding capacity of the ER	ERJ5 PP7435_Chr1-0136	0.586067	2.38e-06	-0.220847	0.0869283	-0.425391	0.000747497	-1.28486	8.59267e-17	F2QM15	BQ9382_C1-0705	protein_coding	SOP78818.1	-	-	-	-	-
gene1400	ACIB2EUKG769131	BolA-like protein 1	FRA2 PP7435_Chr1-1338	-0.672677	2.7e-06	-0.024405	0.882122	-0.618135	1.5e-05	-1.25351	2.1745e-12	F2QPX8	BQ9382_C1-7005	protein_coding	SOP80032.1	-	-	-	-	-
gene1401	ACIB2EUKG769132	GTP cyclohydrolase 1 type 2	PP7435_Chr1-1339	-1.0313	1.53e-13	-1.282	1.98e-20	-1.2609	9.01e-20	-1.24225	3.74535e-13	F2QPX9	BQ9382_C1-7010	protein_coding	SOP80033.1	-	-	-	-	-
gene1402	ACIB2EUKG769133	37S ribosomal protein S35	MRPS35 PP7435_Chr1-1340	0.471248	0.00111121	-0.145785	0.338172	0.206451	0.169016	-0.0137846	0.947152	F2QPY0	BQ9382_C1-7015	protein_coding	SOP80034.1	GO:0005840	ribosome [GO:0005840]	-	ribosome [GO:0005840]	-
gene1403	ACIB2EUKG769134	Acyl-coenzyme A oxidase	POX1 PP7435_Chr1-1341	-2.60986	3.08e-164	-0.213362	0.0348698	-3.46285	1.05e-279	2.19148	3.5003e-80	F2QPY1	BQ9382_C1-7020	protein_coding	SOP80035.1	GO:0003997; GO:0005777; GO:0006635; GO:0071949	peroxisome [GO:0005777]; acyl-CoA oxidase activity [GO:0003997]; FAD binding [GO:0071949]; fatty acid beta-oxidation [GO:0006635]	fatty acid beta-oxidation [GO:0006635]	peroxisome [GO:0005777]	acyl-CoA oxidase activity [GO:0003997]; FAD binding [GO:0071949]
gene1404	ACIB2EUKG769135	Pre-rRNA-processing protein ESF2	ESF2 PP7435_Chr1-1342	0.523476	0.00737926	0.551537	0.00380478	0.811501	1.53e-05	0.279698	0.258159	F2QPY2	BQ9382_C1-7025	protein_coding	SOP80036.1	GO:0003723	RNA binding [GO:0003723]	-	-	RNA binding [GO:0003723]
gene1405	ACIB2EUKG769136	Conserved predicted protein	PP7435_Chr1-1343	0.738952	5.83e-05	0.267445	0.161295	0.831424	4.08e-06	0.283283	0.232682	F2QPY3	BQ9382_C1-7030	protein_coding	SOP80037.1	-	-	-	-	-
gene1406	ACIB2EUKG769137	Separase, a caspase-like cysteine proteas	NA	0.656638	1.8e-07	-1.57429	7.01e-35	-1.68305	5.78e-39	-1.06836	1.42159e-11	C4QYS2	BQ9382_C1-7035	protein_coding	SOP80038.1	GO:0005634; GO:0008233	nucleus [GO:0005634]; peptidase activity [GO:0008233]	-	nucleus [GO:0005634]	peptidase activity [GO:0008233]
gene1407	ACIB2EUKG769138	Electron Transport| Fmn-bindingProtein|Chain A	PP7435_Chr1-1346	0.56177	0.000271758	1.06153	6.1e-13	-0.435431	0.00602194	0.864895	2.23048e-06	A0A1G4KPI6	BQ9382_C1-7040	protein_coding	SOP80039.1	GO:0010181	FMN binding [GO:0010181]	-	-	FMN binding [GO:0010181]
gene1408	ACIB2EUKG769139	Protein NNF2	NNF2 PP7435_Chr1-1347	0.449804	0.000442746	1.35988	2.67e-29	-0.420762	0.00096876	1.29348	3.0101e-18	F2QPY7	BQ9382_C1-7045	protein_coding	SOP80040.1	-	-	-	-	-
gene1409	ACIB2EUKG769140	Methylthioribose-1-phosphate isomerase	NA	-0.410804	0.00131496	0.679756	2.47e-08	-0.603503	1.25e-06	-0.140072	0.397285	C4QYS6	BQ9382_C1-7050	protein_coding	SOP80041.1	GO:0005634; GO:0005737; GO:0019284; GO:0019509; GO:0046523	cytoplasm [GO:0005737]; nucleus [GO:0005634]; S-methyl-5-thioribose-1-phosphate isomerase activity [GO:0046523]; L-methionine salvage from methylthioadenosine [GO:0019509]; L-methionine salvage from S-adenosylmethionine [GO:0019284]	L-methionine salvage from methylthioadenosine [GO:0019509]; L-methionine salvage from S-adenosylmethionine [GO:0019284]	cytoplasm [GO:0005737]; nucleus [GO:0005634]	S-methyl-5-thioribose-1-phosphate isomerase activity [GO:0046523]
gene141	ACIB2EUKG767916	Protein that forms a complex with the Sit4p protein phosphatase	SAP185 PP7435_Chr1-0137	-0.435373	0.00472466	0.125428	0.433749	0.434193	0.00389571	0.0876734	0.66466	F2QM16	BQ9382_C1-0710	protein_coding	SOP78819.1	GO:0019903; GO:0043666	protein phosphatase binding [GO:0019903]; regulation of phosphoprotein phosphatase activity [GO:0043666]	regulation of phosphoprotein phosphatase activity [GO:0043666]	-	protein phosphatase binding [GO:0019903]
gene1410	ACIB2EUKG769141	Conserved predicted protein	PP7435_Chr1-1349	0.794701	1.88e-06	-0.267964	0.127324	-0.0264643	0.894694	0.96657	1.43164e-06	F2QPY9	BQ9382_C1-7055	protein_coding	SOP80042.1	-	-	-	-	-
gene1411	ACIB2EUKG769142	Clathrin heavy chain, subunit of the major coat protein	CHC1 PP7435_Chr1-1350	0.0436843	0.75309	0.242985	0.0380726	0.320425	0.00579494	0.13825	0.360758	F2QPZ0	BQ9382_C1-7060	protein_coding	SOP80043.1	GO:0005198; GO:0006886; GO:0016192; GO:0030130; GO:0030132; GO:0032051; GO:0071439	clathrin coat of coated pit [GO:0030132]; clathrin coat of trans-Golgi network vesicle [GO:0030130]; clathrin complex [GO:0071439]; clathrin light chain binding [GO:0032051]; structural molecule activity [GO:0005198]; intracellular protein transport [GO:0006886]; vesicle-mediated transport [GO:0016192]	intracellular protein transport [GO:0006886]; vesicle-mediated transport [GO:0016192]	clathrin coat of coated pit [GO:0030132]; clathrin coat of trans-Golgi network vesicle [GO:0030130]; clathrin complex [GO:0071439]	clathrin light chain binding [GO:0032051]; structural molecule activity [GO:0005198]
gene1412	ACIB2EUKG769143	Peroxisomal membrane associated protein 20	PMP20 PP7435_Chr1-1351	-3.75713	3.09e-247	-3.23084	4.53e-183	-3.88181	5.47e-264	-6.9614	0	A0A1G4KPJ6	BQ9382_C1-7065	protein_coding	SOP80044.1	GO:0004601; GO:0005623; GO:0045454; GO:0051920	cell [GO:0005623]; peroxidase activity [GO:0004601]; peroxiredoxin activity [GO:0051920]; cell redox homeostasis [GO:0045454]	cell redox homeostasis [GO:0045454]	cell [GO:0005623]	peroxidase activity [GO:0004601]; peroxiredoxin activity [GO:0051920]
gene1413	ACIB2EUKG769144	Vacuolar proteinase B (YscB), a serine protease of the subtilisin family	NA	-1.8988	3.32e-61	-2.26095	2.73e-85	-1.08339	6.9e-21	-1.87901	8.82375e-40	C4QYT0	BQ9382_C1-7070	protein_coding	SOP80045.1	GO:0004252	serine-type endopeptidase activity [GO:0004252]	-	-	serine-type endopeptidase activity [GO:0004252]
gene1414	ACIB2EUKG769145	P-loop containing nucleosidetriphosphatehydrolases	MPH1 PP7435_Chr1-1353	-0.319696	0.0456253	-0.656673	1.48e-05	0.157773	0.335751	-0.2832	0.147045	F2QPZ3	BQ9382_C1-7075	protein_coding	SOP80046.1	GO:0003677; GO:0005524; GO:0006281; GO:0043138	3'-5' DNA helicase activity [GO:0043138]; ATP binding [GO:0005524]; DNA binding [GO:0003677]; DNA repair [GO:0006281]	DNA repair [GO:0006281]	-	3'-5' DNA helicase activity [GO:0043138]; ATP binding [GO:0005524]; DNA binding [GO:0003677]
gene1415	ACIB2EUKG769146	Exocyst complex component SEC3	SEC3 PP7435_Chr1-1354	-0.0720189	0.652098	0.0395169	0.7978	-0.272618	0.0536949	0.415706	0.0131995	F2QPZ4	BQ9382_C1-7080	protein_coding	SOP80047.1	GO:0000145; GO:0006887	exocyst [GO:0000145]; exocytosis [GO:0006887]	exocytosis [GO:0006887]	exocyst [GO:0000145]	-
gene1416	ACIB2EUKG769147	Phosphoribosylformylglycinamidine synthase	ADE6 PP7435_Chr1-1355	0.242641	0.0557952	0.516219	1.43e-05	0.343481	0.00467886	-1.13705	3.68931e-15	F2QPZ5	BQ9382_C1-7085	protein_coding	SOP80048.1	GO:0004642; GO:0006189; GO:0006541	phosphoribosylformylglycinamidine synthase activity [GO:0004642]; 'de novo' IMP biosynthetic process [GO:0006189]; glutamine metabolic process [GO:0006541]	'de novo' IMP biosynthetic process [GO:0006189]; glutamine metabolic process [GO:0006541]	-	phosphoribosylformylglycinamidine synthase activity [GO:0004642]
gene1417	ACIB2EUKG769148	Ammonium transporter AmtB like domains	MEP3 PP7435_Chr1-1356	0.024702	0.893509	-0.0479512	0.766449	0.0249395	0.884069	-0.473517	0.00835862	A0A1G4KPI7	BQ9382_C1-7090	protein_coding	SOP80049.1	GO:0008519; GO:0016021	integral component of membrane [GO:0016021]; ammonium transmembrane transporter activity [GO:0008519]	-	integral component of membrane [GO:0016021]	ammonium transmembrane transporter activity [GO:0008519]
gene1418	ACIB2EUKG769149	Thioesterase/thiol esterdehydrase-isomerase	PP7435_Chr1-1357	1.58502	1.69e-22	1.72076	1.62e-26	-0.538637	0.00283631	0.794565	0.00011808	F2QPZ7	BQ9382_C1-7095	protein_coding	SOP80050.1	-	-	-	-	-
gene1419	ACIB2EUKG769150	Adapter protein for pexophagy and the cytoplasm-to-vacuole targeting (Cvt) pathway	NA	-1.08865	1.05e-17	-0.99623	3.76e-15	-1.07728	1.77e-17	-0.359944	0.0266138	Q9C438	BQ9382_C1-7100	protein_coding	SOP80051.1	GO:0000045; GO:0000422; GO:0005774; GO:0015031	vacuolar membrane [GO:0005774]; autophagosome assembly [GO:0000045]; autophagy of mitochondrion [GO:0000422]; protein transport [GO:0015031]	autophagosome assembly [GO:0000045]; autophagy of mitochondrion [GO:0000422]; protein transport [GO:0015031]	vacuolar membrane [GO:0005774]	-
gene142	ACIB2EUKG767917	Cingulin-like protein 1	PP7435_Chr1-0138	0.210416	0.127341	0.197541	0.139172	0.316209	0.0157341	0.263563	0.106773	F2QM17	BQ9382_C1-0715	protein_coding	SOP78820.1	-	-	-	-	-
gene1420	ACIB2EUKG769151	P-loop containing nucleosidetriphosphatehydrolases	RFC5 PP7435_Chr1-1359	-0.0243861	0.89646	-0.496668	0.000761245	-1.46421	2.11e-23	-1.63836	6.77461e-19	F2QPZ9	BQ9382_C1-7105	protein_coding	SOP80052.1	GO:0003677; GO:0006260	DNA binding [GO:0003677]; DNA replication [GO:0006260]	DNA replication [GO:0006260]	-	DNA binding [GO:0003677]
gene1421	ACIB2EUKG769152	50S ribosomal protein L16	MRPL16 PP7435_Chr1-1360	0.0640317	0.710826	-0.306443	0.0393629	-0.320382	0.0327802	-0.586074	0.00122504	F2QQ00	BQ9382_C1-7110	protein_coding	SOP80053.1	GO:0003735; GO:0005840; GO:0006412; GO:0019843	ribosome [GO:0005840]; rRNA binding [GO:0019843]; structural constituent of ribosome [GO:0003735]; translation [GO:0006412]	translation [GO:0006412]	ribosome [GO:0005840]	rRNA binding [GO:0019843]; structural constituent of ribosome [GO:0003735]
gene1422	ACIB2EUKG769153	Mitochondrial phenylalanyl-tRNA synthetase alpha subunit, active as a monomer	MSF1 PP7435_Chr1-3083	0.309008	0.0506364	-0.633526	3.15e-05	-0.663525	1.45e-05	-0.371344	0.0551714	F2QQ01	BQ9382_C1-7115	protein_coding	SOP80054.1	GO:0000049; GO:0004826; GO:0005524; GO:0005737; GO:0006432	cytoplasm [GO:0005737]; ATP binding [GO:0005524]; phenylalanine-tRNA ligase activity [GO:0004826]; tRNA binding [GO:0000049]; phenylalanyl-tRNA aminoacylation [GO:0006432]	phenylalanyl-tRNA aminoacylation [GO:0006432]	cytoplasm [GO:0005737]	ATP binding [GO:0005524]; phenylalanine-tRNA ligase activity [GO:0004826]; tRNA binding [GO:0000049]
gene1423	ACIB2EUKG769154	NADPH-dependent diflavin oxidoreductase 1	TAH18 PP7435_Chr1-3094	-0.587033	2.6e-05	0.0815536	0.586232	-0.59161	1.99e-05	-0.151308	0.409018	A0A1G4KPI8	BQ9382_C1-7120	protein_coding	SOP80055.1	GO:0003958; GO:0005739; GO:0010181; GO:0016226; GO:0050660; GO:0050661	mitochondrion [GO:0005739]; flavin adenine dinucleotide binding [GO:0050660]; FMN binding [GO:0010181]; NADP binding [GO:0050661]; NADPH-hemoprotein reductase activity [GO:0003958]; iron-sulfur cluster assembly [GO:0016226]	iron-sulfur cluster assembly [GO:0016226]	mitochondrion [GO:0005739]	flavin adenine dinucleotide binding [GO:0050660]; FMN binding [GO:0010181]; NADP binding [GO:0050661]; NADPH-hemoprotein reductase activity [GO:0003958]
gene1424	ACIB2EUKG769155	Conserved predicted protein	NA	-1.75379	2.68e-42	-1.16027	2.1e-19	-2.47201	5.82e-80	-1.31188	1.68018e-16	C4QYU2	BQ9382_C1-7125	protein_coding	SOP80056.1	-	-	-	-	-
gene1425	ACIB2EUKG769156	Actin-like ATPase domain	HXK1 PP7435_Chr1-1362	-1.70054	2.97e-60	-0.941523	3.03e-19	-2.3808	2.14e-117	-2.1505	3.30668e-64	F2QQ02	BQ9382_C1-7130	protein_coding	SOP80057.1	GO:0001678; GO:0004396; GO:0005524; GO:0005536; GO:0005623; GO:0006096	cell [GO:0005623]; ATP binding [GO:0005524]; glucose binding [GO:0005536]; hexokinase activity [GO:0004396]; cellular glucose homeostasis [GO:0001678]; glycolytic process [GO:0006096]	cellular glucose homeostasis [GO:0001678]; glycolytic process [GO:0006096]	cell [GO:0005623]	ATP binding [GO:0005524]; glucose binding [GO:0005536]; hexokinase activity [GO:0004396]
gene1426	ACIB2EUKG769157	Halomucin	PP7435_Chr1-1363	-1.20129	4.57e-23	0.57465	2.57e-06	-1.16376	9.06e-22	-1.1374	3.25498e-14	F2QQ03	BQ9382_C1-7135	protein_coding	SOP80058.1	-	-	-	-	-
gene1427	ACIB2EUKG769158	P-loop containing nucleosidetriphosphatehydrolases	BPT1 PP7435_Chr1-1364	0.446524	0.000295535	-0.582764	1.52e-06	-0.701156	6.74e-09	-0.710703	1.92595e-06	F2QQ04	BQ9382_C1-7140	protein_coding	SOP80059.1	GO:0005524; GO:0016021; GO:0016887; GO:0042626	integral component of membrane [GO:0016021]; ATP binding [GO:0005524]; ATPase activity [GO:0016887]; ATPase-coupled transmembrane transporter activity [GO:0042626]	-	integral component of membrane [GO:0016021]	ATPase activity [GO:0016887]; ATPase-coupled transmembrane transporter activity [GO:0042626]; ATP binding [GO:0005524]
gene1428	ACIB2EUKG769159	Biogenesis of lysosome-related organelles complex-1 subunit 2	PP7435_Chr1-1365	-0.435675	0.0456884	-0.16543	0.455361	-0.662305	0.00175169	-0.764216	0.0037711	F2QQ05	BQ9382_C1-7145	protein_coding	SOP80060.1	-	-	-	-	-
gene1429	ACIB2EUKG769160	P-loop containing nucleosidetriphosphatehydrolases	MSS1 PP7435_Chr1-1366	0.161877	0.256647	-0.260454	0.0522856	-0.797322	1.18e-09	-0.701078	1.70391e-05	F2QQ06	BQ9382_C1-7150	protein_coding	SOP80061.1	GO:0003924; GO:0005525; GO:0006400	GTP binding [GO:0005525]; GTPase activity [GO:0003924]; tRNA modification [GO:0006400]	tRNA modification [GO:0006400]	-	GTPase activity [GO:0003924]; GTP binding [GO:0005525]
gene143	-	-	NA	0.124477	0.530633	-0.0349714	0.860411	0.585313	0.000622093	0.606365	0.00392471	-	BQ9382_C1-0720;part=1/2	misc_RNA	-	-	-	-	-	-
gene1430	ACIB2EUKG769161	P-loop containing nucleotidetriphosphatehydrolases	IND1 PP7435_Chr1-1367	-0.161774	0.381073	0.239302	0.159184	0.335666	0.0460542	1.15755	1.43755e-09	F2QQ07	BQ9382_C1-7155	protein_coding	SOP80062.1	-	-	-	-	-
gene1431	ACIB2EUKG769162	Conserved predicted protein	PP7435_Chr1-1368	0.0271759	0.860328	-0.0481342	0.724246	0.829498	1.9e-12	1.69326	1.10865e-33	F2QQ08	BQ9382_C1-7160	protein_coding	SOP80063.1	-	-	-	-	-
gene1432	ACIB2EUKG769163	Low-affinity cyclic AMP phosphodiesterase	PDE1 PP7435_Chr1-1369	0.122498	0.510058	-0.00798743	0.965855	1.28192	1.13e-16	2.29596	1.37491e-35	F2QQ09	BQ9382_C1-7165	protein_coding	SOP80064.1	GO:0004115; GO:0006198	3',5'-cyclic-AMP phosphodiesterase activity [GO:0004115]; cAMP catabolic process [GO:0006198]	cAMP catabolic process [GO:0006198]	-	3',5'-cyclic-AMP phosphodiesterase activity [GO:0004115]
gene1433	ACIB2EUKG769164	N-terminal nucleophile aminohydrolases(Ntnhydrolases)	PRE4 PP7435_Chr1-1370	-0.869321	8.37e-12	0.35126	0.00672851	0.0363964	0.807651	0.756926	9.96152e-07	F2QQ10	BQ9382_C1-7170	protein_coding	SOP80065.1	GO:0004298; GO:0005634; GO:0005737; GO:0005839; GO:0051603	cytoplasm [GO:0005737]; nucleus [GO:0005634]; proteasome core complex [GO:0005839]; threonine-type endopeptidase activity [GO:0004298]; proteolysis involved in cellular protein catabolic process [GO:0051603]	proteolysis involved in cellular protein catabolic process [GO:0051603]	cytoplasm [GO:0005737]; nucleus [GO:0005634]; proteasome core complex [GO:0005839]	threonine-type endopeptidase activity [GO:0004298]
gene1434	ACIB2EUKG769165	Conserved predicted protein	PP7435_Chr1-1371	0.247534	0.536686	-0.743464	0.0386916	-1.21915	0.000701979	-1.14326	0.0110137	F2QQ11	BQ9382_C1-7175	protein_coding	SOP80066.1	GO:0000736; GO:0070336	flap-structured DNA binding [GO:0070336]; double-strand break repair via single-strand annealing, removal of nonhomologous ends [GO:0000736]	double-strand break repair via single-strand annealing, removal of nonhomologous ends [GO:0000736]	-	flap-structured DNA binding [GO:0070336]
gene1435	ACIB2EUKG769166	Sphingolipid long chainbase-responsive protein PIL1	PIL1 PP7435_Chr1-1372	-0.65274	5.47e-07	-1.14963	1.05e-19	-1.42797	8.44e-30	-1.94185	2.1458e-36	F2QQ12	BQ9382_C1-7180	protein_coding	SOP80067.1	-	-	-	-	-
gene1436	ACIB2EUKG769167	High-affinity glucose transporter of the major facilitator superfamily	PpHXT1 PP7435_Chr1-1374	0.03398	0.852474	-1.31394	6.51e-21	-1.45453	2.09e-25	-1.69887	2.79862e-23	F2QQ13	BQ9382_C1-7185	protein_coding	SOP80068.1	GO:0008643; GO:0016021; GO:0022857	integral component of membrane [GO:0016021]; transmembrane transporter activity [GO:0022857]; carbohydrate transport [GO:0008643]	carbohydrate transport [GO:0008643]	integral component of membrane [GO:0016021]	transmembrane transporter activity [GO:0022857]
gene1437	ACIB2EUKG769168	AP-3 complex subunit delta-1	PP7435_Chr1-1375	0.969877	1.38e-05	-0.07788	0.758212	-0.235611	0.334087	-0.74202	0.00884646	F2QQ14	BQ9382_C1-7190	protein_coding	SOP80069.1	-	-	-	-	-
gene1438	ACIB2EUKG769169	Transcription-associated protein 1	TRA1 PP7435_Chr1-1376	0.593551	5.79e-06	-0.330806	0.012597	-0.54597	2.83e-05	-1.11122	1.97831e-12	F2QQ15	BQ9382_C1-7195	protein_coding	SOP80070.1	GO:0000123; GO:0016573; GO:0016740	histone acetyltransferase complex [GO:0000123]; transferase activity [GO:0016740]; histone acetylation [GO:0016573]	histone acetylation [GO:0016573]	histone acetyltransferase complex [GO:0000123]	transferase activity [GO:0016740]
gene1439	ACIB2EUKG769170	HAD phosphatase, family IIIA	GEP4 PP7435_Chr1-1377	0.0979774	0.665838	0.30113	0.129546	-0.439274	0.0299289	0.466228	0.0525995	F2QQ16	BQ9382_C1-7200	protein_coding	SOP80071.1	-	-	-	-	-
gene144	ACIB2EUKG767918	Molecular chaperone	ATP11 PP7435_Chr1-0139	0.567889	1.16e-05	0.321947	0.0138591	-0.260501	0.0526512	-0.963551	1.4444e-09	F2QM18	BQ9382_C1-0725	protein_coding	SOP78821.1	GO:0005739; GO:0065003	mitochondrion [GO:0005739]; protein-containing complex assembly [GO:0065003]	protein-containing complex assembly [GO:0065003]	mitochondrion [GO:0005739]	-
gene1440	ACIB2EUKG769171	LIM domain and RING finger protein YDR266C	HEL2 PP7435_Chr1-1378	-1.09681	1.17e-21	-0.649084	1.97e-08	-1.04148	1.04e-19	-0.829611	5.18206e-09	F2QQ17	BQ9382_C1-7205	protein_coding	SOP80072.1	GO:0003676	nucleic acid binding [GO:0003676]	-	-	nucleic acid binding [GO:0003676]
gene1441	ACIB2EUKG769172	Peroxisome biogenesis factor 10	PpPEX10 PP7435_Chr1-3105	-1.79644	2.58e-58	-1.55209	6.38e-44	-1.0933	1.8e-22	-1.19099	5.89506e-18	A0A1G4KPJ1	BQ9382_C1-7210	protein_coding	SOP80073.1	-	-	-	-	-
gene1442	ACIB2EUKG769173	DNA polymerase beta subunit	RAD30 PP7435_Chr1-3116	-1.00895	9.57e-20	-0.479874	1.89e-05	-1.14621	6.08e-25	-0.120772	0.420176	A0A1G4KPL8	BQ9382_C1-7215	protein_coding	SOP80074.1	GO:0003684; GO:0006281	damaged DNA binding [GO:0003684]; DNA repair [GO:0006281]	DNA repair [GO:0006281]	-	damaged DNA binding [GO:0003684]
gene1443	ACIB2EUKG769174	NADH dehydrogenase (Ubiquinone) 1alphasubcomplex 2	NI8M PP7435_Chr1-1380	0.95356	2.49e-10	-0.0346965	0.84695	0.503522	0.00120064	0.597559	0.00158816	F2QQ19	BQ9382_C1-7230	other	SOP80075.1	-	-	-	-	-
gene1444	ACIB2EUKG769174	-	NA	0.95356	2.49e-10	-0.0346965	0.84695	0.503522	0.00120064	0.597559	0.00158816	-	BQ9382_C1-7220;part=1/2	protein_coding	-	-	-	-	-	-
gene1445	ACIB2EUKG769174	NADH dehydrogenase (Ubiquinone) 1alphasubcomplex 2	NI8M PP7435_Chr1-1380	1.25629	2.59e-11	0.429259	0.0312972	0.75777	9.18e-05	1.20153	1.61074e-07	F2QQ19	BQ9382_C1-7235	other	SOP80076.1	-	-	-	-	-
gene1446	ACIB2EUKG769174	-	NA	1.25629	2.59e-11	0.429259	0.0312972	0.75777	9.18e-05	1.20153	1.61074e-07	-	BQ9382_C1-7225;part=1/2	protein_coding	-	-	-	-	-	-
gene1447	ACIB2EUKG769175	4,5-DOPA dioxygenase extradiol	PP7435_Chr1-1381	-0.28347	0.0463278	0.424226	0.00160097	-0.627143	3.37e-06	0.437065	0.00849157	A0A1G4KPJ0	BQ9382_C1-7240	protein_coding	SOP80077.1	GO:0006725; GO:0008198; GO:0008270; GO:0016701	ferrous iron binding [GO:0008198]; oxidoreductase activity, acting on single donors with incorporation of molecular oxygen [GO:0016701]; zinc ion binding [GO:0008270]; cellular aromatic compound metabolic process [GO:0006725]	cellular aromatic compound metabolic process [GO:0006725]	-	ferrous iron binding [GO:0008198]; oxidoreductase activity, acting on single donors with incorporation of molecular oxygen [GO:0016701]; zinc ion binding [GO:0008270]
gene1448	ACIB2EUKG769176	Mitochondrial inner membrane protein OXA1	OXA1 PP7435_Chr1-1382	0.832849	1.52e-08	-0.578449	0.000162026	-1.49731	2.63e-21	-0.498621	0.00990904	F2QQ21	BQ9382_C1-7245	protein_coding	SOP80078.1	GO:0016021; GO:0032977	integral component of membrane [GO:0016021]; membrane insertase activity [GO:0032977]	-	integral component of membrane [GO:0016021]	membrane insertase activity [GO:0032977]
gene1449	ACIB2EUKG769177	Conserved predicted protein	PP7435_Chr1-1383	-0.087615	0.706086	-1.41263	1.97e-12	-0.628765	0.00173315	0.354846	0.152955	F2QQ22	BQ9382_C1-7250	protein_coding	SOP80079.1	-	-	-	-	-
gene145	ACIB2EUKG767919	Alpha-1,2-mannosyltransferase involved in O- and N-linked protein glycosylation	KTR3 PP7435_Chr1-0140	-0.521312	9.17e-07	1.6168	1.74e-58	-0.63573	1.29e-09	-0.215567	0.111555	F2QM19	BQ9382_C1-0730	protein_coding	SOP78822.1	GO:0000030; GO:0006486; GO:0016020	membrane [GO:0016020]; mannosyltransferase activity [GO:0000030]; protein glycosylation [GO:0006486]	protein glycosylation [GO:0006486]	membrane [GO:0016020]	mannosyltransferase activity [GO:0000030]
gene1450	ACIB2EUKG769178	Type I PLP-dependent aspartate aminotransferase-like (Major domain)	NA	-0.163366	0.269955	-1.28433	1.47e-22	0.0357527	0.818543	-0.190383	0.277464	C4QYW2	BQ9382_C1-7255	protein_coding	SOP80080.1	GO:0003824; GO:0009058; GO:0030170	catalytic activity [GO:0003824]; pyridoxal phosphate binding [GO:0030170]; biosynthetic process [GO:0009058]	biosynthetic process [GO:0009058]	-	catalytic activity [GO:0003824]; pyridoxal phosphate binding [GO:0030170]
gene1451	ACIB2EUKG769179	SWIM zinc finger	PP7435_Chr1-1385	0.23433	0.399255	-0.475829	0.0642894	1.16017	1.55e-06	0.568482	0.066997	F2QQ24	BQ9382_C1-7260	protein_coding	SOP80081.1	GO:0008270	zinc ion binding [GO:0008270]	-	-	zinc ion binding [GO:0008270]
gene1452	ACIB2EUKG769180	Contains GLEYA adhesin domain	PP7435_Chr1-1387	0.0913791	0.652282	1.08178	4.15e-11	0.221686	0.229821	1.03608	2.59112e-07	F2QQ25	BQ9382_C1-7265	protein_coding	SOP80082.1	-	-	-	-	-
gene1453	ACIB2EUKG769181	Conserved predicted protein	PP7435_Chr1-1388	1.87513	2.89e-14	0.704086	0.00717369	-0.857253	0.00308655	0.606867	0.065484	F2QQ26	BQ9382_C1-7270	protein_coding	SOP80083.1	-	-	-	-	-
gene1454	ACIB2EUKG769182	Lectin-like protein with similarity to Flo1p, thought to be expressed and involved in flocculation	NA	1.80315	5.62e-61	1.00094	2.55e-19	0.0375507	0.781778	0.72479	1.69152e-07	C4QYW7	BQ9382_C1-7275	protein_coding	SOP80084.1	-	-	-	-	-
gene1455	ACIB2EUKG769183	Ubiquitin carboxyl-terminal hydrolase 3	UBP3 PP7435_Chr1-1390	0.642705	2.12e-07	-0.25966	0.0433469	0.240968	0.0625217	-0.315963	0.0472486	F2QQ28	BQ9382_C1-7280	protein_coding	SOP80085.1	GO:0006511; GO:0016579; GO:0036459	thiol-dependent ubiquitinyl hydrolase activity [GO:0036459]; protein deubiquitination [GO:0016579]; ubiquitin-dependent protein catabolic process [GO:0006511]	protein deubiquitination [GO:0016579]; ubiquitin-dependent protein catabolic process [GO:0006511]	-	thiol-dependent ubiquitinyl hydrolase activity [GO:0036459]
gene1456	ACIB2EUKG769184	Genomic scaffold, Kuraishia_capsulata_scaffold_3	SPI1 PP7435_Chr1-1391	1.76749	2.49e-47	-0.272701	0.0357981	-0.315113	0.0151873	-0.290435	0.0711231	F2QQ29	BQ9382_C1-7285	protein_coding	SOP80086.1	GO:0005199; GO:0031505	structural constituent of cell wall [GO:0005199]; fungal-type cell wall organization [GO:0031505]	fungal-type cell wall organization [GO:0031505]	-	structural constituent of cell wall [GO:0005199]
gene1457	ACIB2EUKG769185	Protein recA	PP7435_Chr1-1392	1.18875	3.63e-13	0.550045	0.0010053	-0.298582	0.0863694	-0.307082	0.152727	F2QQ30	BQ9382_C1-7290	protein_coding	SOP80087.1	-	-	-	-	-
gene1458	ACIB2EUKG769186	Conserved predicted protein	PP7435_Chr1-1393	0.439104	0.000951906	-1.54973	2.51e-34	0.164067	0.238958	-0.597236	0.000182302	F2QQ31	BQ9382_C1-7295	protein_coding	SOP80088.1	-	-	-	-	-
gene1459	ACIB2EUKG769187	Genomic scaffold, Kuraishia_capsulata_scaffold_3	PP7435_Chr1-1395	-1.22376	1.13e-26	-0.861823	6.79e-14	1.02702	1.91e-19	1.2554	1.72513e-19	F2QQ32	BQ9382_C1-7300	protein_coding	SOP80089.1	GO:0031307; GO:1990593	integral component of mitochondrial outer membrane [GO:0031307]; nascent polypeptide-associated complex binding [GO:1990593]	-	integral component of mitochondrial outer membrane [GO:0031307]	nascent polypeptide-associated complex binding [GO:1990593]
gene146	ACIB2EUKG767920	Small subunit of theclathrin-associated adaptor complex AP-1	APS1 PP7435_Chr1-0141	0.130636	0.44951	0.517593	0.00059586	-0.890953	1.03e-08	0.476867	0.0109296	F2QM20	BQ9382_C1-0735	protein_coding	SOP78823.1	GO:0006886; GO:0016020	membrane [GO:0016020]; intracellular protein transport [GO:0006886]	intracellular protein transport [GO:0006886]	membrane [GO:0016020]	-
gene1460	ACIB2EUKG769188	40S ribosomal protein S2	RPS2 PP7435_Chr1-1396	0.206521	0.114485	-0.924092	8.23e-15	0.371463	0.00250803	-2.13092	4.86905e-49	F2QQ33	BQ9382_C1-7305	protein_coding	SOP80090.1	GO:0003723; GO:0003735; GO:0006412; GO:0015935	small ribosomal subunit [GO:0015935]; RNA binding [GO:0003723]; structural constituent of ribosome [GO:0003735]; translation [GO:0006412]	translation [GO:0006412]	small ribosomal subunit [GO:0015935]	RNA binding [GO:0003723]; structural constituent of ribosome [GO:0003735]
gene1461	ACIB2EUKG769189	Nuclear polyadenylated RNA-binding protein NAB2	NAB2 PP7435_Chr1-1397	0.249052	0.0450142	-0.280392	0.0197438	0.878515	1.72e-14	0.4724	0.00107571	F2QQ34	BQ9382_C1-7310	protein_coding	SOP80091.1	GO:0008143; GO:0043488; GO:1900364	poly(A) binding [GO:0008143]; negative regulation of mRNA polyadenylation [GO:1900364]; regulation of mRNA stability [GO:0043488]	negative regulation of mRNA polyadenylation [GO:1900364]; regulation of mRNA stability [GO:0043488]	-	poly(A) binding [GO:0008143]
gene1462	ACIB2EUKG769190	Protein required for ubiquinone (CoenzymeQ)biosynthesis and for respiratory growth	PP7435_Chr1-1398	0.120714	0.467506	-0.281559	0.0617679	0.579377	5.78e-05	0.0298721	0.887945	F2QQ35	BQ9382_C1-7315	protein_coding	SOP80092.1	-	-	-	-	-
gene1463	ACIB2EUKG769191	Mitochondrial chaperonin, required for ubiquinone (Coenzyme Q) biosynthesis and for respiratory growth	COQ8 PP7435_Chr1-1399	0.133041	0.379215	-0.0315234	0.838472	-0.669303	5.98e-07	-0.15514	0.385184	F2QQ36	BQ9382_C1-7320	protein_coding	SOP80093.1	-	-	-	-	-
gene1464	ACIB2EUKG769192	P-loop containing nucleosidetriphosphatehydrolases	PRP43 PP7435_Chr1-1400	0.325772	0.0074505	0.247081	0.0403524	0.356795	0.00270683	-0.460368	0.00169076	F2QQ37	BQ9382_C1-7325	protein_coding	SOP80094.1	GO:0003676; GO:0004386; GO:0005524	ATP binding [GO:0005524]; helicase activity [GO:0004386]; nucleic acid binding [GO:0003676]	-	-	ATP binding [GO:0005524]; helicase activity [GO:0004386]; nucleic acid binding [GO:0003676]
gene1465	ACIB2EUKG769193	Pyruvate dehydrogenase E1 component, beta subunit (PDH)	PDB1 PP7435_Chr1-1401	0.447889	0.000405121	0.3031	0.0165033	-0.595179	1.65e-06	-0.831476	4.34651e-08	F2QQ38	BQ9382_C1-7330	protein_coding	SOP80095.1	GO:0004739; GO:0006086	pyruvate dehydrogenase (acetyl-transferring) activity [GO:0004739]; acetyl-CoA biosynthetic process from pyruvate [GO:0006086]	acetyl-CoA biosynthetic process from pyruvate [GO:0006086]	-	pyruvate dehydrogenase (acetyl-transferring) activity [GO:0004739]
gene1466	ACIB2EUKG769194	Transcriptional repressor general negative regulator of transcription subunit 4	MOT2 PP7435_Chr1-3138	0.00559288	0.976126	-0.208094	0.169125	-0.041468	0.805132	0.786102	6.31204e-06	A0A1G4KPK1	BQ9382_C1-7335	protein_coding	SOP80096.1	GO:0003723; GO:0004842; GO:0016874; GO:0030014; GO:0046872	CCR4-NOT complex [GO:0030014]; ligase activity [GO:0016874]; metal ion binding [GO:0046872]; RNA binding [GO:0003723]; ubiquitin-protein transferase activity [GO:0004842]	-	CCR4-NOT complex [GO:0030014]	ligase activity [GO:0016874]; metal ion binding [GO:0046872]; RNA binding [GO:0003723]; ubiquitin-protein transferase activity [GO:0004842]
gene1467	ACIB2EUKG769195	Karyopherin, responsible for nuclear import of Spt15p, histones H2A and H2B, and Nap1p	KAP114 PP7435_Chr1-1404	-0.424974	0.00102775	-1.46367	2.7e-32	-0.565138	7.43e-06	-0.525638	0.000752478	F2QQ41	BQ9382_C1-7340	protein_coding	SOP80097.1	GO:0005634; GO:0006886; GO:0008536	nucleus [GO:0005634]; Ran GTPase binding [GO:0008536]; intracellular protein transport [GO:0006886]	intracellular protein transport [GO:0006886]	nucleus [GO:0005634]	Ran GTPase binding [GO:0008536]
gene1468	ACIB2EUKG769196	Rtf1 RNA polymerase II-associated Paf1 complex subunit	RTF1 PP7435_Chr1-1405	0.010303	0.956237	0.014401	0.932503	0.290698	0.0527631	0.164217	0.393275	F2QQ42	BQ9382_C1-7345	protein_coding	SOP80098.1	GO:0003677	DNA binding [GO:0003677]	-	-	DNA binding [GO:0003677]
gene1469	ACIB2EUKG769197	Cytosolic protein required for sporulation	RMD8 PP7435_Chr1-1406	0.287583	0.012551	-0.113004	0.341717	0.205252	0.0752122	0.0683601	0.65202	F2QQ43	BQ9382_C1-7350	protein_coding	SOP80099.1	-	-	-	-	-
gene147	ACIB2EUKG767921	Protein with a role in cellular adhesion and filamentous growth	TMN3 PP7435_Chr1-0143	0.272758	0.0354607	0.281166	0.025344	-0.0131514	0.928802	0.257305	0.102806	F2QM21	BQ9382_C1-0740	protein_coding	SOP78824.1	GO:0016021	integral component of membrane [GO:0016021]	-	integral component of membrane [GO:0016021]	-
gene1470	ACIB2EUKG769198	Glutamyl-tRNA Synthetase| Domain 3	GUS1 PP7435_Chr1-1407	0.323647	0.00149982	0.17185	0.0951955	0.525638	8.66e-08	-0.84257	2.43182e-12	F2QQ44	BQ9382_C1-7355	protein_coding	SOP80100.1	GO:0004818; GO:0005524; GO:0005737; GO:0006424	cytoplasm [GO:0005737]; ATP binding [GO:0005524]; glutamate-tRNA ligase activity [GO:0004818]; glutamyl-tRNA aminoacylation [GO:0006424]	glutamyl-tRNA aminoacylation [GO:0006424]	cytoplasm [GO:0005737]	ATP binding [GO:0005524]; glutamate-tRNA ligase activity [GO:0004818]
gene1471	ACIB2EUKG769199	Essential nuclear envelope integral embrane protein required for nuclear transport	BRR6 PP7435_Chr1-1408	0.840752	5.66e-07	0.797435	1.81e-06	1.95458	9.89e-35	1.23633	4.67394e-10	F2QQ45	BQ9382_C1-7360	protein_coding	SOP80101.1	GO:0006998; GO:0031965; GO:0055088	nuclear membrane [GO:0031965]; lipid homeostasis [GO:0055088]; nuclear envelope organization [GO:0006998]	lipid homeostasis [GO:0055088]; nuclear envelope organization [GO:0006998]	nuclear membrane [GO:0031965]	-
gene1472	ACIB2EUKG769200	Mitochondrial ribosomal protein, small subunit	NA	1.09245	1.1e-14	0.674606	3.22e-06	1.92375	9.14e-45	0.91391	1.63739e-07	C4QYY5	BQ9382_C1-7365	protein_coding	SOP80102.1	-	-	-	-	-
gene1473	ACIB2EUKG769201	Plasma membrane arginine permease,r equires phosphatidyl ethanolamine (PE) for localization	CAN1 PP7435_Chr1-1410	-1.25026	4.31e-25	0.0612388	0.650878	0.972906	3.76e-16	-0.183783	0.252973	F2QQ47	BQ9382_C1-7370	protein_coding	SOP80103.1	GO:0006865; GO:0016021; GO:0022857	integral component of membrane [GO:0016021]; transmembrane transporter activity [GO:0022857]; amino acid transport [GO:0006865]	amino acid transport [GO:0006865]	integral component of membrane [GO:0016021]	transmembrane transporter activity [GO:0022857]
gene1474	-	-	NA	0.386645	0.0773724	0.0409638	0.866396	1.00085	6.51e-07	0.809793	0.00118779	-	BQ9382_C1-7375;part=1/2	misc_RNA	-	-	-	-	-	-
gene1475	ACIB2EUKG769202	N(6)-adenine-specific DNAmethyltransferase2	EFM5 PP7435_Chr1-1411	0.858164	7.43e-10	0.48406	0.000638947	1.22045	3.75e-19	0.0447146	0.825945	F2QQ48	BQ9382_C1-7380	protein_coding	SOP80104.1	GO:0005737; GO:0016279	cytoplasm [GO:0005737]; protein-lysine N-methyltransferase activity [GO:0016279]	-	cytoplasm [GO:0005737]	protein-lysine N-methyltransferase activity [GO:0016279]
gene1476	ACIB2EUKG769203	Muscle M-line assembly protein unc-89	NUP60 PP7435_Chr1-1412	0.741529	7.25e-05	0.616033	0.000891379	0.672923	0.000276722	0.772355	0.000635547	F2QQ49	BQ9382_C1-7385	protein_coding	SOP80105.1	GO:0017056; GO:0044615	nuclear pore nuclear basket [GO:0044615]; structural constituent of nuclear pore [GO:0017056]	-	nuclear pore nuclear basket [GO:0044615]	structural constituent of nuclear pore [GO:0017056]
gene1477	ACIB2EUKG769204	NAD(P)-binding Rossmann-fold domains	ERG26 PP7435_Chr1-1413	-0.188413	0.119591	-0.691687	4.61e-10	-0.651542	4.92e-09	-1.1266	1.13748e-16	F2QQ50	BQ9382_C1-7390	protein_coding	SOP80106.1	GO:0003854; GO:0006694	3-beta-hydroxy-delta5-steroid dehydrogenase activity [GO:0003854]; steroid biosynthetic process [GO:0006694]	steroid biosynthetic process [GO:0006694]	-	3-beta-hydroxy-delta5-steroid dehydrogenase activity [GO:0003854]
gene1478	ACIB2EUKG769205	GPI-anchored protein 43	PP7435_Chr1-1414	0.160797	0.378739	-0.381082	0.0237529	-0.969483	8.58e-09	-0.756361	0.000313402	F2QQ51	BQ9382_C1-7395	protein_coding	SOP80107.1	-	-	-	-	-
gene1479	ACIB2EUKG769206	Vacuolar protein sorting-associated protein8	NA	-0.0606011	0.72652	0.10849	0.485905	-0.695996	1.85e-06	0.120103	0.534204	C4QYZ1	BQ9382_C1-7400	protein_coding	SOP80108.1	-	-	-	-	-
gene148	ACIB2EUKG767922	U6 snRNA-associated Sm-like protein LSm4	LSM4 PP7435_Chr1-0144	-0.105134	0.480211	-0.236837	0.0783659	0.0131217	0.931104	-0.312744	0.0608443	A0A1G4KP35	BQ9382_C1-0745	protein_coding	SOP78825.1	GO:0000398; GO:0000956; GO:0003723; GO:0005681	spliceosomal complex [GO:0005681]; RNA binding [GO:0003723]; mRNA splicing, via spliceosome [GO:0000398]; nuclear-transcribed mRNA catabolic process [GO:0000956]	mRNA splicing, via spliceosome [GO:0000398]; nuclear-transcribed mRNA catabolic process [GO:0000956]	spliceosomal complex [GO:0005681]	RNA binding [GO:0003723]
gene1480	ACIB2EUKG769207	YVTN repeat-like/Quinoprotein amine dehydrogenase	SWD1 PP7435_Chr1-1417	-0.306183	0.0458462	0.195734	0.196046	-0.64381	1.13e-05	-0.0191765	0.928457	F2QQ54	BQ9382_C1-7405	protein_coding	SOP80109.1	GO:0048188	Set1C/COMPASS complex [GO:0048188]	-	Set1C/COMPASS complex [GO:0048188]	-
gene1481	ACIB2EUKG769208	Aromatic aminotransferase I, expression is regulated by general control of amino acid biosynthesis	ARO8 PP7435_Chr1-1418	0.126941	0.31421	0.152489	0.199674	0.271619	0.0190373	-0.0315527	0.844853	F2QQ55	BQ9382_C1-7410	protein_coding	SOP80110.1	GO:0008483; GO:0009058; GO:0030170	pyridoxal phosphate binding [GO:0030170]; transaminase activity [GO:0008483]; biosynthetic process [GO:0009058]	biosynthetic process [GO:0009058]	-	pyridoxal phosphate binding [GO:0030170]; transaminase activity [GO:0008483]
gene1482	ACIB2EUKG769209	Cullin, structural protein of SCF complexes	NA	-0.0827531	0.651371	-0.255881	0.113737	0.265348	0.100822	0.301213	0.128365	C4QYZ4	BQ9382_C1-7415	protein_coding	SOP80111.1	GO:0006511; GO:0031625	ubiquitin protein ligase binding [GO:0031625]; ubiquitin-dependent protein catabolic process [GO:0006511]	ubiquitin-dependent protein catabolic process [GO:0006511]	-	ubiquitin protein ligase binding [GO:0031625]
gene1483	ACIB2EUKG769210	COMPASS (Complex proteins associated with Set1p) component shg1	PP7435_Chr1-1420	-0.186181	0.448706	0.404199	0.0633825	0.327041	0.144585	0.535844	0.0440377	F2QQ57	BQ9382_C1-7420	protein_coding	SOP80112.1	-	-	-	-	-
gene1484	ACIB2EUKG769211	Vacuolar aminopeptidase Y, processed to mature form by Prb1p	APE3 PP7435_Chr1-1421	-0.107856	0.452946	-1.15211	9.37e-21	0.650601	1.48e-07	-0.31402	0.0484442	F2QQ58	BQ9382_C1-7425	protein_coding	SOP80113.1	GO:0004177; GO:0016603; GO:0046872	aminopeptidase activity [GO:0004177]; glutaminyl-peptide cyclotransferase activity [GO:0016603]; metal ion binding [GO:0046872]	-	-	aminopeptidase activity [GO:0004177]; glutaminyl-peptide cyclotransferase activity [GO:0016603]; metal ion binding [GO:0046872]
gene1485	ACIB2EUKG769212	Genomic scaffold, Kuraishia_capsulata_scaffold_3	PP7435_Chr1-1423	0.232485	0.133908	-1.13289	1.04e-15	-0.48414	0.000848056	-0.786039	7.77696e-06	F2QQ59	BQ9382_C1-7430	protein_coding	SOP80114.1	-	-	-	-	-
gene1486	ACIB2EUKG769213	Permease, Suppressor of sulfoxydeethionine Resistance Vitamin H transporter (H+/biotinsymporter)	NA	0.012327	0.942295	-0.133949	0.334952	0.0500036	0.740118	1.75515	8.46179e-31	C4QYZ8	BQ9382_C1-7435	protein_coding	SOP80115.1	GO:0016021; GO:0055085	integral component of membrane [GO:0016021]; transmembrane transport [GO:0055085]	transmembrane transport [GO:0055085]	integral component of membrane [GO:0016021]	-
gene1487	ACIB2EUKG769214	Smd3p	SMD3 PP7435_Chr1-3149	0.973078	7.01e-11	-0.139005	0.408301	0.806276	8.22e-08	0.299668	0.130464	A0A1G4KPL9	BQ9382_C1-7440	protein_coding	SOP80116.1	GO:0000387; GO:0005681	spliceosomal complex [GO:0005681]; spliceosomal snRNP assembly [GO:0000387]	spliceosomal snRNP assembly [GO:0000387]	spliceosomal complex [GO:0005681]	-
gene1488	ACIB2EUKG769215	Mitochondrial phosphate carrier protein	MIR1 PP7435_Chr1-3160	0.576105	3.12e-06	0.509792	3.08e-05	0.837148	3.46e-12	-1.0147	6.73816e-12	F2QQ61	BQ9382_C1-7445	protein_coding	SOP80117.1	GO:0016021	integral component of membrane [GO:0016021]	-	integral component of membrane [GO:0016021]	-
gene1489	ACIB2EUKG769216	RNA-binding domain, RBD	PP7435_Chr1-1426	0.25894	0.0564289	-0.849535	3.11e-11	0.675308	9e-08	0.533364	0.000678705	F2QQ62	BQ9382_C1-7450	protein_coding	SOP80118.1	GO:0003723	RNA binding [GO:0003723]	-	-	RNA binding [GO:0003723]
gene149	ACIB2EUKG767923	Protein kinase primarily involved in telomere length regulation	TEL1 PP7435_Chr1-0145	0.111521	0.406517	-0.308794	0.0106037	0.0407909	0.769155	0.0457303	0.784255	F2QM23	BQ9382_C1-0750	protein_coding	SOP78826.1	GO:0000077; GO:0000723; GO:0004674; GO:0005524; GO:0006281; GO:0010212; GO:0016572	ATP binding [GO:0005524]; protein serine/threonine kinase activity [GO:0004674]; DNA damage checkpoint [GO:0000077]; DNA repair [GO:0006281]; histone phosphorylation [GO:0016572]; response to ionizing radiation [GO:0010212]; telomere maintenance [GO:0000723]	DNA damage checkpoint [GO:0000077]; DNA repair [GO:0006281]; histone phosphorylation [GO:0016572]; response to ionizing radiation [GO:0010212]; telomere maintenance [GO:0000723]	-	ATP binding [GO:0005524]; protein serine/threonine kinase activity [GO:0004674]
gene1490	ACIB2EUKG769217	Phosphoinositide phosphatase SAC1	SAC1 PP7435_Chr1-1427	0.24823	0.0423812	-0.0983041	0.431872	-0.290006	0.0147824	-0.131324	0.394629	F2QQ63	BQ9382_C1-7455	protein_coding	SOP80119.1	GO:0042578	phosphoric ester hydrolase activity [GO:0042578]	-	-	phosphoric ester hydrolase activity [GO:0042578]
gene1491	ACIB2EUKG769218	YVTN repeat-like/Quinoprotein amine dehydrogenase	DOA1 PP7435_Chr1-1428	-0.669445	2.77e-09	0.484082	1.53e-05	-0.363643	0.00145009	1.23664	1.68674e-20	F2QQ64	BQ9382_C1-7460	protein_coding	SOP80120.1	GO:0043130; GO:0043161	ubiquitin binding [GO:0043130]; proteasome-mediated ubiquitin-dependent protein catabolic process [GO:0043161]	proteasome-mediated ubiquitin-dependent protein catabolic process [GO:0043161]	-	ubiquitin binding [GO:0043130]
gene1492	ACIB2EUKG769219	P-loop containing nucleosidetriphosphatehydrolases	YCF1 PP7435_Chr1-1429	0.49554	7.83e-05	-0.184214	0.156068	-0.356954	0.00469981	0.0817797	0.627968	F2QQ65	BQ9382_C1-7465	protein_coding	SOP80121.1	GO:0005524; GO:0016021; GO:0016887; GO:0042626	integral component of membrane [GO:0016021]; ATP binding [GO:0005524]; ATPase activity [GO:0016887]; ATPase-coupled transmembrane transporter activity [GO:0042626]	-	integral component of membrane [GO:0016021]	ATPase activity [GO:0016887]; ATPase-coupled transmembrane transporter activity [GO:0042626]; ATP binding [GO:0005524]
gene1493	ACIB2EUKG769220	Halomucin	SPT20 PP7435_Chr1-1430	1.22598	5.13e-15	-0.541166	0.0011643	-0.143797	0.427551	0.195105	0.366158	F2QQ66	BQ9382_C1-7470	protein_coding	SOP80122.1	GO:0000124; GO:0003712	SAGA complex [GO:0000124]; transcription coregulator activity [GO:0003712]	-	SAGA complex [GO:0000124]	transcription coregulator activity [GO:0003712]
gene1494	ACIB2EUKG769221	Beta-mannosyltransferase 3	BMT3 PP7435_Chr1-1431	1.27549	7.24e-13	0.59791	0.00108247	-0.998342	1.19e-07	0.00974042	0.971012	F2QQ67	BQ9382_C1-7475	protein_coding	SOP80123.1	GO:0000030; GO:0016021; GO:0071555	integral component of membrane [GO:0016021]; mannosyltransferase activity [GO:0000030]; cell wall organization [GO:0071555]	cell wall organization [GO:0071555]	integral component of membrane [GO:0016021]	mannosyltransferase activity [GO:0000030]
gene1495	ACIB2EUKG769222	Major facilitator superfamily transporter	NA	0.775261	3.17e-05	1.55391	1.33e-18	0.983651	6.71e-08	1.42688	3.82534e-11	C4QZ07	BQ9382_C1-7480	protein_coding	SOP80124.1	GO:0016021; GO:0055085	integral component of membrane [GO:0016021]; transmembrane transport [GO:0055085]	transmembrane transport [GO:0055085]	integral component of membrane [GO:0016021]	-
gene1496	ACIB2EUKG769223	Uncharacterized protein yetA	PP7435_Chr1-1433	-0.0166415	0.931119	0.889483	4.53e-10	0.278976	0.0662848	-0.0114988	0.957149	F2QQ69	BQ9382_C1-7485	protein_coding	SOP80125.1	-	-	-	-	-
gene1497	ACIB2EUKG769224	Actin assembly factor, activates the Arp2/3 protein complex that nucleates branched actinfilaments	LAS17 PP7435_Chr1-1434	0.166909	0.424199	-0.15521	0.435044	0.669424	0.000267498	0.79309	0.000392722	F2QQ70	BQ9382_C1-7490	protein_coding	SOP80126.1	GO:0003779	actin binding [GO:0003779]	-	-	actin binding [GO:0003779]
gene1498	ACIB2EUKG769225	Cyclin-D1-binding protein 1	PP7435_Chr1-1435	0.0864517	0.702376	0.0365223	0.868673	-0.597164	0.00222494	-0.731299	0.00253977	F2QQ71	BQ9382_C1-7495	protein_coding	SOP80127.1	GO:0051726	regulation of cell cycle [GO:0051726]	regulation of cell cycle [GO:0051726]	-	-
gene1499	ACIB2EUKG769226	Genomic scaffold, Kuraishia_capsulata_scaffold_6	NA	0.448064	0.0378528	0.514943	0.0133156	-0.111482	0.639624	-0.0054702	0.985571	A0A1B2JGP4	BQ9382_C1-7500	protein_coding	SOP80128.1	GO:0000172; GO:0005655; GO:0006379; GO:0008033	nucleolar ribonuclease P complex [GO:0005655]; ribonuclease MRP complex [GO:0000172]; mRNA cleavage [GO:0006379]; tRNA processing [GO:0008033]	mRNA cleavage [GO:0006379]; tRNA processing [GO:0008033]	nucleolar ribonuclease P complex [GO:0005655]; ribonuclease MRP complex [GO:0000172]	-
gene15	ACIB2EUKG767795	Transportin, cytosolic karyopherin beta 2	KAP104 PP7435_Chr1-0016	1.42258	4.32e-30	0.334839	0.0107574	1.46047	8.31e-32	-1.44691	1.09308e-19	F2QLA9	BQ9382_C1-0080	protein_coding	SOP78700.1	GO:0005634; GO:0006606; GO:0008536	nucleus [GO:0005634]; Ran GTPase binding [GO:0008536]; protein import into nucleus [GO:0006606]	protein import into nucleus [GO:0006606]	nucleus [GO:0005634]	Ran GTPase binding [GO:0008536]
gene150	ACIB2EUKG767924	60S ribosomal protein L23	RPL23A PP7435_Chr1-0146	0.299781	0.025507	-0.515307	5.54e-05	0.436658	0.00067827	-1.32698	7.63807e-18	F2QM24	BQ9382_C1-0755	protein_coding	SOP78827.1	GO:0003735; GO:0005840; GO:0006412	ribosome [GO:0005840]; structural constituent of ribosome [GO:0003735]; translation [GO:0006412]	translation [GO:0006412]	ribosome [GO:0005840]	structural constituent of ribosome [GO:0003735]
gene1500	ACIB2EUKG769227	Isoleucyl-tRNA synthetase	PP7435_Chr1-1436	0.0800661	0.58942	0.422638	0.000822137	-0.0114205	0.938418	0.0502935	0.778092	F2QQ72	BQ9382_C1-7505	protein_coding	SOP80129.1	-	-	-	-	-
gene1501	ACIB2EUKG769228	P-loop containing nucleosidetriphosphatehydrolases	YPT10 PP7435_Chr1-1437	0.604963	1.82e-05	-0.0478922	0.766875	0.466062	0.00103308	0.703295	3.63486e-05	A0A1G4KPI9	BQ9382_C1-7510	protein_coding	SOP80130.1	GO:0003924; GO:0005525	GTP binding [GO:0005525]; GTPase activity [GO:0003924]	-	-	GTPase activity [GO:0003924]; GTP binding [GO:0005525]
gene1502	ACIB2EUKG769229	Protein kinase-like (PK-like)	IKS1 PP7435_Chr1-1438	0.135323	0.282286	-0.374649	0.00113221	0.0849574	0.503305	0.396233	0.00476284	F2QQ74	BQ9382_C1-7515	protein_coding	SOP80131.1	GO:0004672; GO:0005524	ATP binding [GO:0005524]; protein kinase activity [GO:0004672]	-	-	ATP binding [GO:0005524]; protein kinase activity [GO:0004672]
gene1503	ACIB2EUKG769230	Programmed cell death protein 2,C-terminal putative domain	TSR4 PP7435_Chr1-1439	0.191635	0.135727	-0.011903	0.932503	0.698166	2.18e-09	-0.110534	0.493241	F2QQ75	BQ9382_C1-7520	protein_coding	SOP80132.1	GO:0005737	cytoplasm [GO:0005737]	-	cytoplasm [GO:0005737]	-
gene1504	ACIB2EUKG769231	Subunit of the Ssh1 translocon complex	SSH1 PP7435_Chr1-1440	1.00217	5.08e-15	-0.951428	2.93e-13	-0.238014	0.083429	-0.369987	0.0261461	F2QQ76	BQ9382_C1-7525	protein_coding	SOP80133.1	GO:0015031; GO:0016020	membrane [GO:0016020]; protein transport [GO:0015031]	protein transport [GO:0015031]	membrane [GO:0016020]	-
gene1505	ACIB2EUKG769232	S-adenosyl-L-methionine-dependent methyltransferases	TAE1 PP7435_Chr1-3171	0.254945	0.0895141	-0.593508	3.17e-05	-0.627502	1.2e-05	-0.0149162	0.9433	A0A1G4KPJ3	BQ9382_C1-7530	protein_coding	SOP80134.1	GO:0006480; GO:0008168	methyltransferase activity [GO:0008168]; N-terminal protein amino acid methylation [GO:0006480]	N-terminal protein amino acid methylation [GO:0006480]	-	methyltransferase activity [GO:0008168]
gene1506	ACIB2EUKG769233	Methyltransferase-like protein 11A	PP7435_Chr1-3193	0.451858	0.00837944	-1.15132	4.42e-11	0.136268	0.46383	0.245197	0.262169	A0A1G4KPK6	BQ9382_C1-7535	protein_coding	SOP80135.1	-	-	-	-	-
gene1507	ACIB2EUKG769234	DNA-binding proteins Bright/BRCAA1/RBP1 and related proteins containing BRIGHT domain-containing protein	PP7435_Chr1-1442	-0.630452	8.69e-08	-0.160555	0.194606	0.0754166	0.568545	-0.229827	0.127959	F2QQ78	BQ9382_C1-7540	protein_coding	SOP80136.1	-	-	-	-	-
gene1508	ACIB2EUKG769235	Methylenetetrahydrofolatedehydrogenase(NADP+) / methenyltetrahydrofolatecyclohydrolase /formyltetrahydrofolate synthetase	MIS1-1 PP7435_Chr1-1443	0.00348008	0.982106	0.322584	0.00760043	0.132372	0.306646	-1.43977	2.65813e-22	F2QQ79	BQ9382_C1-7545	protein_coding	SOP80137.1	GO:0004329; GO:0004488; GO:0005524	ATP binding [GO:0005524]; formate-tetrahydrofolate ligase activity [GO:0004329]; methylenetetrahydrofolate dehydrogenase (NADP+) activity [GO:0004488]	-	-	ATP binding [GO:0005524]; formate-tetrahydrofolate ligase activity [GO:0004329]; methylenetetrahydrofolate dehydrogenase (NADP+) activity [GO:0004488]
gene1509	ACIB2EUKG769236	Flap endonuclease 1	NA	-0.776821	8.9e-07	-1.54647	8.29e-23	-1.79628	2.18e-29	-2.2316	3.58165e-27	C4QZ20	BQ9382_C1-7550	protein_coding	SOP80138.1	GO:0000287; GO:0003677; GO:0005654; GO:0005730; GO:0005739; GO:0006260; GO:0006284; GO:0008409; GO:0017108; GO:0043137	mitochondrion [GO:0005739]; nucleolus [GO:0005730]; nucleoplasm [GO:0005654]; 5'-3' exonuclease activity [GO:0008409]; 5'-flap endonuclease activity [GO:0017108]; DNA binding [GO:0003677]; magnesium ion binding [GO:0000287]; base-excision repair [GO:0006284]; DNA replication [GO:0006260]; DNA replication, removal of RNA primer [GO:0043137]	base-excision repair [GO:0006284]; DNA replication [GO:0006260]; DNA replication, removal of RNA primer [GO:0043137]	mitochondrion [GO:0005739]; nucleolus [GO:0005730]; nucleoplasm [GO:0005654]	5'-3' exonuclease activity [GO:0008409]; 5'-flap endonuclease activity [GO:0017108]; DNA binding [GO:0003677]; magnesium ion binding [GO:0000287]
gene151	-	-	NA	0.454286	0.0030841	-0.462786	0.00226075	0.656527	9.55e-06	-1.00954	4.68413e-08	-	BQ9382_C1-0760;part=1/2	misc_RNA	-	-	-	-	-	-
gene1510	ACIB2EUKG769237	DNA mismatch repair protein MSH2	MSH2 PP7435_Chr1-1445	0.0125956	0.930181	-0.610407	1.76e-08	0.189677	0.0963537	-0.878877	4.06578e-11	F2QQ81	BQ9382_C1-7555	protein_coding	SOP80139.1	GO:0005524; GO:0006298; GO:0030983; GO:0032300	mismatch repair complex [GO:0032300]; ATP binding [GO:0005524]; mismatched DNA binding [GO:0030983]; mismatch repair [GO:0006298]	mismatch repair [GO:0006298]	mismatch repair complex [GO:0032300]	ATP binding [GO:0005524]; mismatched DNA binding [GO:0030983]
gene1511	ACIB2EUKG769238	Genomic scaffold, Kuraishia_capsulata_scaffold_1	PP7435_Chr1-1446	0.276292	0.031924	-0.0931552	0.483852	1.18258	1.33e-23	0.183472	0.251682	F2QQ82	BQ9382_C1-7560	protein_coding	SOP80140.1	-	-	-	-	-
gene1512	ACIB2EUKG769239	Permease of the major facilitator superfamily	NA	1.59545	1.83e-19	2.39358	6.25e-44	1.11843	8.2e-10	2.65665	8.98929e-39	C4QZ23	BQ9382_C1-7565	protein_coding	SOP80141.1	GO:0016021; GO:0055085	integral component of membrane [GO:0016021]; transmembrane transport [GO:0055085]	transmembrane transport [GO:0055085]	integral component of membrane [GO:0016021]	-
gene1513	ACIB2EUKG769240	Chromatin associated protein KTI12	KTI12 PP7435_Chr1-1448	0.115893	0.504076	-0.0629772	0.708589	-0.741369	1.59e-06	-0.116355	0.571661	F2QQ84	BQ9382_C1-7570	protein_coding	SOP80142.1	-	-	-	-	-
gene1514	ACIB2EUKG769241	ATPase synthesis protein 25	NA	0.422393	0.000414637	1.94753	2.71e-68	-0.69727	3.95e-09	0.0740409	0.646744	C4QZ25	BQ9382_C1-7575	protein_coding	SOP80143.1	GO:0005743; GO:0048255; GO:0140053	mitochondrial inner membrane [GO:0005743]; mitochondrial gene expression [GO:0140053]; mRNA stabilization [GO:0048255]	mitochondrial gene expression [GO:0140053]; mRNA stabilization [GO:0048255]	mitochondrial inner membrane [GO:0005743]	-
gene1515	ACIB2EUKG769242	AP-1-like transcription factor YAP3	YAP3 PP7435_Chr1-1450	-0.150976	0.314942	0.265164	0.0549639	0.166219	0.249873	-0.636178	0.000134163	F2QQ86	BQ9382_C1-7580	protein_coding	SOP80144.1	GO:0003700	DNA-binding transcription factor activity [GO:0003700]	-	-	DNA-binding transcription factor activity [GO:0003700]
gene1516	ACIB2EUKG769243	YVTN repeat-like/Quinoprotein amine dehydrogenase	UTP15 PP7435_Chr1-1451	0.197099	0.121201	0.331302	0.00552892	0.621691	9.66e-08	-1.62401	2.15468e-28	F2QQ87	BQ9382_C1-7585	protein_coding	SOP80145.1	GO:0005730; GO:0006364	nucleolus [GO:0005730]; rRNA processing [GO:0006364]	rRNA processing [GO:0006364]	nucleolus [GO:0005730]	-
gene1517	ACIB2EUKG769244	YVTN repeat-like/Quinoprotein amine dehydrogenase	AIP1 PP7435_Chr1-1452	0.123832	0.357996	1.1413	7.7e-23	-0.327217	0.00767546	0.107313	0.503942	F2QQ88	BQ9382_C1-7590	protein_coding	SOP80146.1	-	-	-	-	-
gene1518	ACIB2EUKG769245	U3 small nucleolar RNA-associated protein 11	UTP11 PP7435_Chr1-1453	0.0624801	0.703709	0.413373	0.00270364	0.215792	0.135499	-0.867018	6.46001e-07	F2QQ89	BQ9382_C1-7595	protein_coding	SOP80147.1	GO:0005730; GO:0006364; GO:0032040	nucleolus [GO:0005730]; small-subunit processome [GO:0032040]; rRNA processing [GO:0006364]	rRNA processing [GO:0006364]	nucleolus [GO:0005730]; small-subunit processome [GO:0032040]	-
gene1519	ACIB2EUKG769246	Similar to Maintenance of telomere cappingprotein 2 acc. no. B3LQZ6	PP7435_Chr1-1454	0.173266	0.502291	0.606381	0.00693659	-0.122203	0.635045	1.16803	1.12354e-05	F2QQ90	BQ9382_C1-7600	protein_coding	SOP80148.1	-	-	-	-	-
gene152	-	-	NA	0.455516	0.00308668	-0.464368	0.00224916	0.662648	8.28e-06	-0.99834	7.2025e-08	-	BQ9382_C1-0765;part=1/2	misc_RNA	-	-	-	-	-	-
gene1520	ACIB2EUKG769247	Dynamin-like GTPase required for vacuolar sorting	VPS1 PP7435_Chr1-1455	0.00733145	0.956371	0.447577	1.45e-05	0.0716094	0.540809	-0.165095	0.222628	F2QQ91	BQ9382_C1-7605	protein_coding	SOP80149.1	GO:0003924; GO:0005525	GTP binding [GO:0005525]; GTPase activity [GO:0003924]	-	-	GTPase activity [GO:0003924]; GTP binding [GO:0005525]
gene1521	ACIB2EUKG769248	Poly(A) polymerase	PP7435_Chr1-3204	-0.0706685	0.658278	0.182472	0.197122	0.514249	0.000126133	1.41711	1.56094e-19	A0A1G4KPJ7	BQ9382_C1-7610	protein_coding	SOP80150.1	-	-	-	-	-
gene1522	ACIB2EUKG769249	Poly(A) polymerase PAPalpha	PAP1 PP7435_Chr1-3215	0.331238	0.00884863	0.629139	1.68e-07	0.506284	3.15e-05	0.206965	0.190373	F2QQ92	BQ9382_C1-7615	protein_coding	SOP80151.1	GO:0003723; GO:0004652; GO:0005524; GO:0005634; GO:0006397; GO:0031123; GO:0043631; GO:0046872	nucleus [GO:0005634]; ATP binding [GO:0005524]; metal ion binding [GO:0046872]; polynucleotide adenylyltransferase activity [GO:0004652]; RNA binding [GO:0003723]; mRNA processing [GO:0006397]; RNA 3'-end processing [GO:0031123]; RNA polyadenylation [GO:0043631]	mRNA processing [GO:0006397]; RNA 3'-end processing [GO:0031123]; RNA polyadenylation [GO:0043631]	nucleus [GO:0005634]	ATP binding [GO:0005524]; metal ion binding [GO:0046872]; polynucleotide adenylyltransferase activity [GO:0004652]; RNA binding [GO:0003723]
gene1523	ACIB2EUKG769250	Oxysterol-binding protein homolog 6	OSH6 PP7435_Chr1-1457	-0.282161	0.0153522	0.323621	0.00398266	0.424286	0.000138347	0.307255	0.0277683	F2QQ93	BQ9382_C1-7620	protein_coding	SOP80152.1	-	-	-	-	-
gene1524	ACIB2EUKG769251	Genomic scaffold, Kuraishia_capsulata_scaffold_4	PP7435_Chr1-3226	-0.143999	0.29309	0.0793136	0.554042	0.41688	0.000712363	0.78573	8.74101e-08	A0A1G4KPJ9	BQ9382_C1-7625	protein_coding	SOP80153.1	-	-	-	-	-
gene1525	ACIB2EUKG769252	Outer membrane protein assembly factor yaeT	SAM50-2 PP7435_Chr1-1459	0.399027	0.000591441	-0.515592	5.89e-06	0.292947	0.0116916	-0.412814	0.00365783	F2QQ94	BQ9382_C1-7630	protein_coding	SOP80154.1	GO:0019867	outer membrane [GO:0019867]	-	outer membrane [GO:0019867]	-
gene1526	ACIB2EUKG769253	P-loop containing nucleosidetriphosphatehydrolases	YTA12 PP7435_Chr1-1460	-0.521877	0.000232969	1.21322	2.32e-19	-0.277125	0.0547999	0.72675	1.62764e-05	F2QQ95	BQ9382_C1-7635	protein_coding	SOP80155.1	GO:0004222; GO:0005524; GO:0008270; GO:0016021	integral component of membrane [GO:0016021]; ATP binding [GO:0005524]; metalloendopeptidase activity [GO:0004222]; zinc ion binding [GO:0008270]	-	integral component of membrane [GO:0016021]	ATP binding [GO:0005524]; metalloendopeptidase activity [GO:0004222]; zinc ion binding [GO:0008270]
gene1527	ACIB2EUKG769254	Chromatin structure-remodeling complex protein RSC7	NPL6 PP7435_Chr1-1461	0.0196414	0.918866	0.2395	0.121658	0.18766	0.239418	0.322886	0.0878072	F2QQ96	BQ9382_C1-7640	protein_coding	SOP80156.1	-	-	-	-	-
gene1528	ACIB2EUKG769255	Subunit of SAGA histone acetyltransferase complex	SGF73 PP7435_Chr1-1462	-0.0294086	0.905637	-0.709152	0.000242585	0.570166	0.0031138	0.790469	0.000704808	F2QQ97	BQ9382_C1-7645	protein_coding	SOP80157.1	GO:0000124	SAGA complex [GO:0000124]	-	SAGA complex [GO:0000124]	-
gene1529	ACIB2EUKG769256	Alpha-1,3/1,6-mannosyltransferase ALG2	ALG2 PP7435_Chr1-1463	0.446514	0.00306825	1.64565	4.46e-32	-0.59743	8.24e-05	-0.285264	0.140996	F2QQ98	BQ9382_C1-7650	protein_coding	SOP80158.1	GO:0004378; GO:0006486	GDP-Man:Man1GlcNAc2-PP-Dol alpha-1,3-mannosyltransferase activity [GO:0004378]; protein glycosylation [GO:0006486]	protein glycosylation [GO:0006486]	-	GDP-Man:Man1GlcNAc2-PP-Dol alpha-1,3-mannosyltransferase activity [GO:0004378]
gene153	ACIB2EUKG767925	LON peptidase N-terminal domain and RING finger protein 3	PP7435_Chr1-0147	-0.490284	4.35e-05	0.516891	7.99e-06	0.255326	0.034638	1.31081	8.40276e-22	F2QM25	BQ9382_C1-0770	protein_coding	SOP78828.1	-	-	-	-	-
gene1530	ACIB2EUKG769257	TBC1 domain family member 5	PP7435_Chr1-1464	-0.182545	0.205687	0.466906	0.000346166	0.528185	4.98e-05	1.28548	4.59683e-17	F2QQ99	BQ9382_C1-7655	protein_coding	SOP80159.1	-	-	-	-	-
gene1531	ACIB2EUKG769258	MAP-homologous protein 1	MHP1 PP7435_Chr1-1465	-0.198627	0.0766651	0.77815	2.75e-14	0.0897334	0.439579	0.454991	0.000393199	F2QQA0	BQ9382_C1-7660	protein_coding	SOP80160.1	-	-	-	-	-
gene1532	ACIB2EUKG769259	Calcipressin-like protein	PP7435_Chr1-1466	-0.000886155	0.995885	-0.0852222	0.602351	-0.237126	0.131644	0.496043	0.0067387	F2QQA1	BQ9382_C1-7665	protein_coding	SOP80161.1	GO:0019722	calcium-mediated signaling [GO:0019722]	calcium-mediated signaling [GO:0019722]	-	-
gene1533	ACIB2EUKG769260	Proteasome-interacting protein CIC1	CIC1 PP7435_Chr1-1467	0.587013	7.78e-06	0.795191	4.97e-10	0.341678	0.0107785	-2.02492	6.42835e-29	F2QQA2	BQ9382_C1-7670	protein_coding	SOP80162.1	GO:0000502	proteasome complex [GO:0000502]	-	proteasome complex [GO:0000502]	-
gene1534	ACIB2EUKG769261	Transcription elongation factor Elf1 like	ELF1 PP7435_Chr1-1468	0.291623	0.0858496	-0.216932	0.200305	-0.376389	0.0241759	-0.903665	1.01141e-05	F2QQA3	BQ9382_C1-7675	protein_coding	SOP80163.1	GO:0003746; GO:0005634; GO:0046872	nucleus [GO:0005634]; metal ion binding [GO:0046872]; translation elongation factor activity [GO:0003746]	-	nucleus [GO:0005634]	metal ion binding [GO:0046872]; translation elongation factor activity [GO:0003746]
gene1535	ACIB2EUKG769262	Zinc/RING finger domain| C3HC4 (zincfinger)	RKR1 PP7435_Chr1-1469	-0.216328	0.070527	-0.820565	1.09e-13	-0.657045	3.49e-09	-0.321966	0.0224757	F2QQA4	BQ9382_C1-7680	protein_coding	SOP80164.1	GO:0008270; GO:0061630; GO:1990112; GO:1990116	RQC complex [GO:1990112]; ubiquitin protein ligase activity [GO:0061630]; zinc ion binding [GO:0008270]; ribosome-associated ubiquitin-dependent protein catabolic process [GO:1990116]	ribosome-associated ubiquitin-dependent protein catabolic process [GO:1990116]	RQC complex [GO:1990112]	ubiquitin protein ligase activity [GO:0061630]; zinc ion binding [GO:0008270]
gene1536	ACIB2EUKG769263	Inner nuclear membrane (INM) protein	SRC1 PP7435_Chr1-1470	0.265198	0.0169965	0.315103	0.00334615	-0.19844	0.0747711	-0.198272	0.1497	F2QQA5	BQ9382_C1-7685	protein_coding	SOP80165.1	GO:0016021	integral component of membrane [GO:0016021]	-	integral component of membrane [GO:0016021]	-
gene1537	ACIB2EUKG769265	Adenosine/AMP deaminase	AMD1 PP7435_Chr1-1471	-0.14629	0.246582	0.36921	0.00128509	-0.308851	0.00834513	0.190806	0.196483	F2QQA6	BQ9382_C1-7690	protein_coding	SOP80166.1	GO:0003876; GO:0032264	AMP deaminase activity [GO:0003876]; IMP salvage [GO:0032264]	IMP salvage [GO:0032264]	-	AMP deaminase activity [GO:0003876]
gene1538	ACIB2EUKG769266	Palmitoyltransferase PFA5	PFA5 PP7435_Chr1-1472	0.0408777	0.823439	0.640671	9.66e-06	-0.481847	0.00145768	0.941279	7.14368e-08	A0A1G4KPK2	BQ9382_C1-7695	protein_coding	SOP80167.1	GO:0016021; GO:0019706	integral component of membrane [GO:0016021]; protein-cysteine S-palmitoyltransferase activity [GO:0019706]	-	integral component of membrane [GO:0016021]	protein-cysteine S-palmitoyltransferase activity [GO:0019706]
gene1539	ACIB2EUKG769267	EKC/KEOPS complex subunit CGI121	CGI121 PP7435_Chr1-3237	0.168678	0.509549	0.936447	1.49e-05	0.45053	0.0486582	0.568351	0.0398206	A0A1G4KPM5	BQ9382_C1-7700	protein_coding	SOP80168.1	GO:0005634	nucleus [GO:0005634]	-	nucleus [GO:0005634]	-
gene154	ACIB2EUKG767926	Conserved predicted protein	PP7435_Chr1-0148	-0.268338	0.0315999	0.566824	1.02e-06	0.1984	0.108288	1.39114	3.18999e-24	F2QM26	BQ9382_C1-0775	protein_coding	SOP78829.1	-	-	-	-	-
gene1540	ACIB2EUKG769268	Trimeric LpxA-like enzymes	NA	0.55136	0.00025078	1.29631	1.18e-19	0.0044401	0.979748	0.390003	0.0371425	C4QZ51	BQ9382_C1-7705	protein_coding	SOP80169.1	GO:0016407	acetyltransferase activity [GO:0016407]	-	-	acetyltransferase activity [GO:0016407]
gene1541	ACIB2EUKG769269	Conserved predicted protein	PP7435_Chr1-1475	-0.0656391	0.738643	-0.0836103	0.641975	0.491508	0.0026799	0.656729	0.000916634	F2QQB0	BQ9382_C1-7710	protein_coding	SOP80170.1	-	-	-	-	-
gene1542	ACIB2EUKG769270	Titin	PP7435_Chr1-1476	-0.214223	0.297701	-0.726311	9.68e-05	0.293581	0.12909	0.776761	0.000538628	F2QQB1	BQ9382_C1-7715	protein_coding	SOP80171.1	-	-	-	-	-
gene1543	ACIB2EUKG769271	54S ribosomal protein L28	MRPL28 PP7435_Chr1-1477	1.03476	7.44e-11	0.463733	0.00483429	-0.424817	0.0138537	-0.530131	0.0135103	F2QQB2	BQ9382_C1-7720	protein_coding	SOP80172.1	GO:0003735; GO:0005739; GO:0005840; GO:0032543	mitochondrion [GO:0005739]; ribosome [GO:0005840]; structural constituent of ribosome [GO:0003735]; mitochondrial translation [GO:0032543]	mitochondrial translation [GO:0032543]	mitochondrion [GO:0005739]; ribosome [GO:0005840]	structural constituent of ribosome [GO:0003735]
gene1544	ACIB2EUKG769272	Ankyrin repeat protein nuc-2	PHO81 PP7435_Chr1-1478	2.11198	9.87e-73	0.475779	0.000123636	1.65657	8.57e-45	0.947762	1.37799e-10	F2QQB3	BQ9382_C1-7725	protein_coding	SOP80173.1	GO:0006629; GO:0008081; GO:0016301	kinase activity [GO:0016301]; phosphoric diester hydrolase activity [GO:0008081]; lipid metabolic process [GO:0006629]	lipid metabolic process [GO:0006629]	-	kinase activity [GO:0016301]; phosphoric diester hydrolase activity [GO:0008081]
gene1545	ACIB2EUKG769273	Conserved predicted protein	PP7435_Chr1-1479	1.52753	0.000301279	-1.32186	0.0174437	3.84568	1.98e-23	0.585681	0.311856	F2QQB4	BQ9382_C1-7730	protein_coding	SOP80174.1	-	-	-	-	-
gene1546	ACIB2EUKG769274	Genomic scaffold, Kuraishia_capsulata_scaffold_4	PP7435_Chr1-1480	0.365823	0.0947777	-0.442128	0.0350672	0.562237	0.0068074	-1.2046	1.41858e-06	F2QQB5	BQ9382_C1-7735	protein_coding	SOP80175.1	-	-	-	-	-
gene1547	ACIB2EUKG769275	GPI transamidase component GAA1	GAA1 PP7435_Chr1-3248	0.253028	0.0489689	-0.153509	0.233169	-1.08618	2.64e-19	-0.393792	0.0101019	A0A1G4KPK3	BQ9382_C1-7740	protein_coding	SOP80176.1	GO:0042765	GPI-anchor transamidase complex [GO:0042765]	-	GPI-anchor transamidase complex [GO:0042765]	-
gene1548	ACIB2EUKG769276	Protein CSF1	CSF1 PP7435_Chr1-3259	0.386149	0.00298302	-0.616344	1.02e-06	-0.0326438	0.824604	-0.284371	0.0784457	F2QQB6	BQ9382_C1-7745	protein_coding	SOP80177.1	GO:0006113; GO:0016021	integral component of membrane [GO:0016021]; fermentation [GO:0006113]	fermentation [GO:0006113]	integral component of membrane [GO:0016021]	-
gene1549	ACIB2EUKG769277	Rho gtpase activating protein at 93b	PP7435_Chr1-1482	0.974279	4.9e-13	-1.01578	6.39e-13	0.111354	0.471574	0.218176	0.227876	F2QQB7	BQ9382_C1-7750	protein_coding	SOP80178.1	GO:0007165	signal transduction [GO:0007165]	signal transduction [GO:0007165]	-	-
gene155	ACIB2EUKG767927	Conserved predicted protein	PP7435_Chr1-0149	0.717376	0.000247182	-0.559427	0.00611123	0.605675	0.00197894	0.532474	0.0287479	F2QM27	BQ9382_C1-0780	protein_coding	SOP78830.1	-	-	-	-	-
gene1550	ACIB2EUKG769278	Sm-like ribonucleoproteins	SMX2 PP7435_Chr1-1483	0.714517	8.43e-06	-0.493555	0.00328077	1.0144	8.11e-11	0.306991	0.139693	F2QQB8	BQ9382_C1-7755	protein_coding	SOP80179.1	GO:0000387; GO:0003723; GO:0005681	spliceosomal complex [GO:0005681]; RNA binding [GO:0003723]; spliceosomal snRNP assembly [GO:0000387]	spliceosomal snRNP assembly [GO:0000387]	spliceosomal complex [GO:0005681]	RNA binding [GO:0003723]
gene1551	ACIB2EUKG769279	Ino eighty subunit 1	IES1 PP7435_Chr1-1484	0.299924	0.0168026	0.290284	0.0176128	0.0793096	0.559602	-0.662231	8.41682e-06	F2QQB9	BQ9382_C1-7760	protein_coding	SOP80180.1	GO:0031011	Ino80 complex [GO:0031011]	-	Ino80 complex [GO:0031011]	-
gene1552	ACIB2EUKG769280	Ykt6 protein of the vacuolar SNARE complex	YKT6 PP7435_Chr1-1485	-0.203297	0.0955628	0.323055	0.00484097	0.0509164	0.697265	0.522091	0.0001624	F2QQC0	BQ9382_C1-7765	protein_coding	SOP80181.1	GO:0016021; GO:0016192	integral component of membrane [GO:0016021]; vesicle-mediated transport [GO:0016192]	vesicle-mediated transport [GO:0016192]	integral component of membrane [GO:0016021]	-
gene1553	ACIB2EUKG769281	Protein VTS1	VTS1 PP7435_Chr1-1486	1.17637	1.86e-21	0.204306	0.124942	2.10712	1.26e-67	1.83251	7.83747e-35	F2QQC1	BQ9382_C1-7770	protein_coding	SOP80182.1	GO:0003677; GO:0003729; GO:0043488	DNA binding [GO:0003677]; mRNA binding [GO:0003729]; regulation of mRNA stability [GO:0043488]	regulation of mRNA stability [GO:0043488]	-	DNA binding [GO:0003677]; mRNA binding [GO:0003729]
gene1554	ACIB2EUKG769282	Catalytic domain of cyclic nucleotide phosphodiesterase 4b2b	PDE2 PP7435_Chr1-1487	-0.0123332	0.94931	-0.335926	0.0263056	0.030843	0.858516	0.109442	0.582088	F2QQC2	BQ9382_C1-7775	protein_coding	SOP80183.1	GO:0004114; GO:0007165; GO:0046872	3',5'-cyclic-nucleotide phosphodiesterase activity [GO:0004114]; metal ion binding [GO:0046872]; signal transduction [GO:0007165]	signal transduction [GO:0007165]	-	3',5'-cyclic-nucleotide phosphodiesterase activity [GO:0004114]; metal ion binding [GO:0046872]
gene1555	ACIB2EUKG769283	Glycine cleavage system H protein	GCV3 PP7435_Chr1-1488	-0.231319	0.0433897	-0.576669	7.98e-08	1.05413	5.44e-24	-1.00948	1.72818e-14	F2QQC3	BQ9382_C1-7780	protein_coding	SOP80184.1	GO:0005739; GO:0005960; GO:0019464	glycine cleavage complex [GO:0005960]; mitochondrion [GO:0005739]; glycine decarboxylation via glycine cleavage system [GO:0019464]	glycine decarboxylation via glycine cleavage system [GO:0019464]	glycine cleavage complex [GO:0005960]; mitochondrion [GO:0005739]	-
gene1556	ACIB2EUKG769284	BolA-like protein 1	NA	0.0289334	0.893005	0.487756	0.00319806	0.754397	3.41e-06	0.494779	0.0157666	C4QZ67	BQ9382_C1-7785	protein_coding	SOP80185.1	-	-	-	-	-
gene1557	ACIB2EUKG769285	Vesicle membrane receptor protein (V-SNARE), synaptobrevin/VAMP family member	SNC2 PP7435_Chr1-1490	-0.0230196	0.88298	1.46994	1.06e-36	0.507317	2.67e-05	0.331758	0.0294666	F2QQC5	BQ9382_C1-7790	protein_coding	SOP80186.1	GO:0016021; GO:0016192	integral component of membrane [GO:0016021]; vesicle-mediated transport [GO:0016192]	vesicle-mediated transport [GO:0016192]	integral component of membrane [GO:0016021]	-
gene1558	ACIB2EUKG769286	Myosin-2 (Class V unconventional myosin MYO2)(Type V myosin heavy chain MYO2) (Myosin V MYO2)	MYO2 PP7435_Chr1-1491	0.314697	0.00549163	-0.149299	0.196137	0.0753566	0.541764	-0.807753	1.38917e-09	F2QQC6	BQ9382_C1-7795	protein_coding	SOP80187.1	GO:0003774; GO:0005524; GO:0016459; GO:0051015	myosin complex [GO:0016459]; actin filament binding [GO:0051015]; ATP binding [GO:0005524]; motor activity [GO:0003774]	-	myosin complex [GO:0016459]	actin filament binding [GO:0051015]; ATP binding [GO:0005524]; motor activity [GO:0003774]
gene1559	ACIB2EUKG769287	WD repeat-containing protein 67	PP7435_Chr1-1492	-0.415156	0.0270237	-0.603569	0.000827551	0.437097	0.0158618	1.06706	5.07182e-07	F2QQC7	BQ9382_C1-7800	protein_coding	SOP80188.1	-	-	-	-	-
gene156	ACIB2EUKG767928	Arf-GAP, Rho-GAP domain, ANK repeat and PH domain-containing protein 2	NA	0.332191	0.013807	0.516549	6.12e-05	0.679975	1.03e-07	0.213881	0.20277	C4QVD4	BQ9382_C1-0785	protein_coding	SOP78831.1	-	-	-	-	-
gene1560	ACIB2EUKG769288	Conserved predicted protein	PP7435_Chr1-1493	-0.935829	1.19e-06	-0.919146	1.45e-06	-0.339755	0.0866823	-0.438802	0.0713305	F2QQC8	BQ9382_C1-7805	protein_coding	SOP80189.1	-	-	-	-	-
gene1561	ACIB2EUKG769289	Leucine-rich repeat-containing protein SOG2	SOG2 PP7435_Chr1-1494	-0.623109	1.13e-05	-0.670691	1.61e-06	0.209654	0.15464	0.355134	0.0433127	F2QQC9	BQ9382_C1-7810	protein_coding	SOP80190.1	-	-	-	-	-
gene1562	ACIB2EUKG769290	Calcium-binding mitochondrial carrier protein SCaMC-1	YHM2 PP7435_Chr1-1495	0.504239	2.71e-05	-0.0429753	0.750024	1.11497	3.5e-22	-0.409181	0.00619298	F2QQD0	BQ9382_C1-7815	protein_coding	SOP80191.1	GO:0016021	integral component of membrane [GO:0016021]	-	integral component of membrane [GO:0016021]	-
gene1563	ACIB2EUKG769291	Conserved predicted protein	PP7435_Chr1-1496	-1.7548	1.03e-28	-0.417088	0.0107574	-0.984738	6.18e-10	0.021586	0.927912	F2QQD1	BQ9382_C1-7820	protein_coding	SOP80192.1	-	-	-	-	-
gene1564	ACIB2EUKG769292	Conserved predicted protein	PP7435_Chr1-3270	0.324576	0.204624	0.15667	0.543133	-1.00332	9.8e-05	1.1736	2.08256e-05	A0A1G4KPL3	BQ9382_C1-7825	protein_coding	SOP80193.1	-	-	-	-	-
gene1565	ACIB2EUKG769293	tRNA-dihydrouridine(16/17)synthas	DUS1 PP7435_Chr1-1500	0.537896	0.000286572	0.913092	1.54e-10	0.785888	4.56e-08	0.239039	0.206929	F2QQD3	BQ9382_C1-7830	protein_coding	SOP80194.1	GO:0017150; GO:0050660	flavin adenine dinucleotide binding [GO:0050660]; tRNA dihydrouridine synthase activity [GO:0017150]	-	-	flavin adenine dinucleotide binding [GO:0050660]; tRNA dihydrouridine synthase activity [GO:0017150]
gene1566	ACIB2EUKG769294	Vacuolar protein sorting-associated protein70	VPS70-2 PP7435_Chr1-1501	-0.092706	0.547126	0.751953	5.94e-09	0.243753	0.0753885	0.33293	0.0449503	F2QQD4	BQ9382_C1-7835	protein_coding	SOP80195.1	-	-	-	-	-
gene1567	ACIB2EUKG769295	Cyclophilin type peptidyl-prolylcis-transisomerase/CLD	CPR3 PP7435_Chr1-1502	0.647693	1.13e-05	0.0455983	0.784529	0.413982	0.00534993	0.138907	0.476748	F2QQD5	BQ9382_C1-7840	protein_coding	SOP80196.1	GO:0003755; GO:0006457	peptidyl-prolyl cis-trans isomerase activity [GO:0003755]; protein folding [GO:0006457]	protein folding [GO:0006457]	-	peptidyl-prolyl cis-trans isomerase activity [GO:0003755]
gene1568	ACIB2EUKG769296	Epsin N-terminal homology-containing protein	ENT3 PP7435_Chr1-1503	0.251826	0.0945514	0.116673	0.442058	0.49511	0.000451751	-0.126124	0.503044	F2QQD6	BQ9382_C1-7845	protein_coding	SOP80197.1	-	-	-	-	-
gene1569	ACIB2EUKG769297	2-enoyl-CoA Hydratase| Chain A| domain 1	NA	-0.239378	0.157813	0.429809	0.00604791	-0.633699	6.45e-05	1.0729	6.04559e-09	C4QZ78	BQ9382_C1-7850	protein_coding	SOP80198.1	GO:0016853	isomerase activity [GO:0016853]	-	-	isomerase activity [GO:0016853]
gene157	ACIB2EUKG767929	Subunit of the Anaphase-Promoting Complex/ Cyclosome (APC/C)	CDC27 PP7435_Chr1-0151	0.252864	0.0550842	-0.558274	9.28e-06	0.155196	0.247836	0.279361	0.0782274	F2QM29	BQ9382_C1-0790	protein_coding	SOP78832.1	-	-	-	-	-
gene1570	ACIB2EUKG769298	Vitamin H transporter 1	TNA1-2 PP7435_Chr1-1505	-0.310595	0.0199531	-1.55732	3e-34	-1.21161	1.74e-21	-2.15703	1.13436e-38	F2QQD8	BQ9382_C1-7855	protein_coding	SOP80199.1	GO:0016021; GO:0022857	integral component of membrane [GO:0016021]; transmembrane transporter activity [GO:0022857]	-	integral component of membrane [GO:0016021]	transmembrane transporter activity [GO:0022857]
gene1571	ACIB2EUKG769299	NAD(P)-binding Rossmann-fold domains	NA	-0.431885	7.99e-05	-0.697964	4.78e-11	-0.45162	2.77e-05	-1.43309	1.33132e-28	C4QZ80	BQ9382_C1-7860	protein_coding	SOP80200.1	GO:0016491	oxidoreductase activity [GO:0016491]	-	-	oxidoreductase activity [GO:0016491]
gene1572	ACIB2EUKG769300	Phytanoyl-CoA dioxygenasedomain-containing protein 1	PP7435_Chr1-1507	0.0415872	0.766531	-0.150488	0.215377	0.670221	2.8e-09	-0.0313732	0.848947	F2QQE0	BQ9382_C1-7865	protein_coding	SOP80201.1	-	-	-	-	-
gene1573	ACIB2EUKG769301	Conserved predicted protein	PP7435_Chr1-1508	-0.119882	0.543823	0.921198	1.47e-08	-0.752857	1.98e-05	0.305156	0.158914	F2QQE1	BQ9382_C1-7870	protein_coding	SOP80202.1	-	-	-	-	-
gene1574	ACIB2EUKG769302	AP-3 complex subunit delta	APL5 PP7435_Chr1-1509	0.378673	0.00768436	0.307809	0.0278999	0.261111	0.0668255	0.36776	0.032755	F2QQE2	BQ9382_C1-7875	protein_coding	SOP80203.1	GO:0005794; GO:0006886; GO:0016192; GO:0030123	AP-3 adaptor complex [GO:0030123]; Golgi apparatus [GO:0005794]; intracellular protein transport [GO:0006886]; vesicle-mediated transport [GO:0016192]	intracellular protein transport [GO:0006886]; vesicle-mediated transport [GO:0016192]	AP-3 adaptor complex [GO:0030123]; Golgi apparatus [GO:0005794]	-
gene1575	ACIB2EUKG769303	DNA damage checkpoint protein 1	DDC1 PP7435_Chr1-1510	0.0716123	0.652098	0.118743	0.412345	-0.509155	0.000215301	0.585251	0.000346193	F2QQE3	BQ9382_C1-7880	protein_coding	SOP80204.1	GO:0000077; GO:0030896	checkpoint clamp complex [GO:0030896]; DNA damage checkpoint [GO:0000077]	DNA damage checkpoint [GO:0000077]	checkpoint clamp complex [GO:0030896]	-
gene1576	ACIB2EUKG769304	Genomic scaffold, Kuraishia_capsulata_scaffold_2	MPC1 PP7435_Chr1-1511	-0.333675	0.024834	-0.419238	0.00349432	0.890729	9.52e-11	-0.264172	0.148599	F2QQE4	BQ9382_C1-7885	protein_coding	SOP80205.1	GO:0005743; GO:0006850; GO:0016021	integral component of membrane [GO:0016021]; mitochondrial inner membrane [GO:0005743]; mitochondrial pyruvate transmembrane transport [GO:0006850]	mitochondrial pyruvate transmembrane transport [GO:0006850]	integral component of membrane [GO:0016021]; mitochondrial inner membrane [GO:0005743]	-
gene1577	ACIB2EUKG769305	Ribosome assembly 1 protein	PP7435_Chr1-1512	-0.395485	0.012457	0.65052	1.07e-05	1.0638	2e-13	0.684952	0.000161638	F2QQE5	BQ9382_C1-7890	protein_coding	SOP80206.1	GO:0046872	metal ion binding [GO:0046872]	-	-	metal ion binding [GO:0046872]
gene1578	ACIB2EUKG769306	Conserved predicted protein	PP7435_Chr1-1515	0.0167674	0.922508	0.070737	0.628968	0.192831	0.169604	0.868215	3.4957e-08	F2QQE8	BQ9382_C1-7895	protein_coding	SOP80207.1	-	-	-	-	-
gene1579	ACIB2EUKG769307	Cx9C motif-containing protein 4	PP7435_Chr1-3281	0.966247	1.95e-05	0.381554	0.104267	-0.326153	0.183716	0.890226	0.00125047	A0A1G4KPM9	BQ9382_C1-7900	protein_coding	SOP80208.1	-	-	-	-	-
gene158	ACIB2EUKG767930	High osmolarity signaling protein SHO1	SHO1 PP7435_Chr1-0152	0.473052	8.01e-05	0.148209	0.237649	0.542021	4.2e-06	-0.0861523	0.597101	A0A1G4KP31	BQ9382_C1-0795	protein_coding	SOP78833.1	GO:0005886; GO:0016021	integral component of membrane [GO:0016021]; plasma membrane [GO:0005886]	-	integral component of membrane [GO:0016021]; plasma membrane [GO:0005886]	-
gene1580	ACIB2EUKG769308	NAD(P)-binding Rossmann-fold domains	PP7435_Chr1-1516	-0.286582	0.0423693	0.657852	5.73e-07	-0.892579	1.34e-11	-0.313291	0.064856	F2QQE9	BQ9382_C1-7905	protein_coding	SOP80209.1	-	-	-	-	-
gene1581	ACIB2EUKG769309	Conserved predicted protein	PP7435_Chr1-1517	0.396777	0.0140149	0.175053	0.290948	-0.314636	0.0565319	0.122844	0.561521	F2QQF0	BQ9382_C1-7910	protein_coding	SOP80210.1	-	-	-	-	-
gene1582	ACIB2EUKG769310	60S ribosomal protein L36	RPL36A PP7435_Chr1-1518	-0.567717	0.000730463	-1.08244	2.02e-11	-0.022915	0.905721	-2.34756	5.19914e-33	F2QQF1	BQ9382_C1-7915	protein_coding	SOP80211.1	GO:0003735; GO:0005840; GO:0006412	ribosome [GO:0005840]; structural constituent of ribosome [GO:0003735]; translation [GO:0006412]	translation [GO:0006412]	ribosome [GO:0005840]	structural constituent of ribosome [GO:0003735]
gene1583	ACIB2EUKG769311	54S ribosomal protein L24	MRPL24 PP7435_Chr1-1519	0.522011	0.000103764	0.0283285	0.853991	0.123969	0.397433	-1.25948	5.43192e-14	F2QQF2	BQ9382_C1-7920	protein_coding	SOP80212.1	GO:0003735; GO:0005840	ribosome [GO:0005840]; structural constituent of ribosome [GO:0003735]	-	ribosome [GO:0005840]	structural constituent of ribosome [GO:0003735]
gene1584	ACIB2EUKG769312	GTPase-activating protein GYP5	GYP5 PP7435_Chr1-1520	0.13315	0.287168	-0.313464	0.00634014	0.184679	0.1187	0.203219	0.161465	F2QQF3	BQ9382_C1-7925	protein_coding	SOP80213.1	-	-	-	-	-
gene1585	ACIB2EUKG769313	Stationary phase protein 5	PP7435_Chr1-1521	-1.43634	5.3e-38	-1.02409	6.22e-20	0.0270176	0.840355	0.252053	0.0845956	F2QQF4	BQ9382_C1-7930	protein_coding	SOP80214.1	GO:0070628	proteasome binding [GO:0070628]	-	-	proteasome binding [GO:0070628]
gene1586	ACIB2EUKG769314	Lactose regulatory protein LAC9 and GAL4-likeprotein	GAL4 PP7435_Chr1-1522	-1.2919	1.86e-27	-0.542824	8.14e-06	-0.55418	5.27e-06	-2.87735	5.73718e-88	F2QQF5	BQ9382_C1-7935	protein_coding	SOP80215.1	GO:0000981; GO:0003677; GO:0005634; GO:0006351; GO:0008270	nucleus [GO:0005634]; DNA binding [GO:0003677]; DNA-binding transcription factor activity, RNA polymerase II-specific [GO:0000981]; zinc ion binding [GO:0008270]; transcription, DNA-templated [GO:0006351]	transcription, DNA-templated [GO:0006351]	nucleus [GO:0005634]	DNA binding [GO:0003677]; DNA-binding transcription factor activity, RNA polymerase II-specific [GO:0000981]; zinc ion binding [GO:0008270]
gene1587	ACIB2EUKG769315	P-loop containing nucleosidetriphosphatehydrolases	RDH54 PP7435_Chr1-1523	0.599261	2.02e-05	0.781511	1.19e-08	0.646792	2.9e-06	0.308123	0.0820937	F2QQF6	BQ9382_C1-7940	protein_coding	SOP80216.1	GO:0005524	ATP binding [GO:0005524]	-	-	ATP binding [GO:0005524]
gene1588	ACIB2EUKG769316	Metal Binding Protein| Guanine Nucleotide Exchange Factor| Chain A	DSS4 PP7435_Chr1-1524	0.189248	0.327779	0.216527	0.236046	-0.145491	0.45382	-0.467356	0.0381872	F2QQF7	BQ9382_C1-7945	protein_coding	SOP80217.1	GO:0005085; GO:0007264	guanyl-nucleotide exchange factor activity [GO:0005085]; small GTPase mediated signal transduction [GO:0007264]	small GTPase mediated signal transduction [GO:0007264]	-	guanyl-nucleotide exchange factor activity [GO:0005085]
gene1589	ACIB2EUKG769317	Serine palmitoyltransferase 1	NA	0.564992	2.02e-06	0.0822033	0.524376	0.577768	8.62e-07	-0.54179	0.000214286	C4QZ99	BQ9382_C1-7950	protein_coding	SOP80218.1	GO:0004758; GO:0009058; GO:0030170; GO:0035339	SPOTS complex [GO:0035339]; pyridoxal phosphate binding [GO:0030170]; serine C-palmitoyltransferase activity [GO:0004758]; biosynthetic process [GO:0009058]	biosynthetic process [GO:0009058]	SPOTS complex [GO:0035339]	pyridoxal phosphate binding [GO:0030170]; serine C-palmitoyltransferase activity [GO:0004758]
gene159	ACIB2EUKG767931	E3 ubiquitin-protein ligase UBR1	UBR1 PP7435_Chr1-0153	-0.492395	0.000328307	-0.308168	0.0246843	-0.695589	1.81e-07	0.0803004	0.660513	F2QM31	BQ9382_C1-0800	protein_coding	SOP78834.1	GO:0008270; GO:0061630; GO:0071596	ubiquitin protein ligase activity [GO:0061630]; zinc ion binding [GO:0008270]; ubiquitin-dependent protein catabolic process via the N-end rule pathway [GO:0071596]	ubiquitin-dependent protein catabolic process via the N-end rule pathway [GO:0071596]	-	ubiquitin protein ligase activity [GO:0061630]; zinc ion binding [GO:0008270]
gene1590	ACIB2EUKG769318	Altered inheritance of mitochondria protein 18	NA	-0.971371	9.59e-17	-0.70182	2.05e-09	-0.208268	0.0921269	-0.486121	0.000908826	C4QZA0	BQ9382_C1-7955	protein_coding	SOP80219.1	GO:0016872	intramolecular lyase activity [GO:0016872]	-	-	intramolecular lyase activity [GO:0016872]
gene1591	ACIB2EUKG769319	2Fe-2S ferredoxin-like	YAH1 PP7435_Chr1-1527	0.103569	0.639268	1.04974	7.64e-09	0.699968	0.000167065	0.763862	0.000777008	F2QQG0	BQ9382_C1-7960	protein_coding	SOP80220.1	GO:0009055; GO:0051537	2 iron, 2 sulfur cluster binding [GO:0051537]; electron transfer activity [GO:0009055]	-	-	2 iron, 2 sulfur cluster binding [GO:0051537]; electron transfer activity [GO:0009055]
gene1592	ACIB2EUKG769320	Laminin subunit gamma-1	PP7435_Chr1-1528	0.72101	0.000202847	-0.75236	0.000142031	0.02574	0.910899	0.405424	0.0986005	F2QQG1	BQ9382_C1-7965	protein_coding	SOP80221.1	-	-	-	-	-
gene1593	ACIB2EUKG769321	Transcriptional coactivator HFI1/ADA1	NA	-0.320165	0.039275	-0.123178	0.436633	0.637526	1.12e-05	0.0403867	0.847299	C4QZA3	BQ9382_C1-7970	protein_coding	SOP80222.1	GO:0070461	SAGA-type complex [GO:0070461]	-	SAGA-type complex [GO:0070461]	-
gene1594	ACIB2EUKG769322	Transcriptional coactivator HFI1/ADA1	NA	-0.0511806	0.81698	-1.62501	1.12e-19	0.139551	0.478507	-0.709055	0.00147921	C4QZA4	BQ9382_C1-7975	protein_coding	SOP80223.1	-	-	-	-	-
gene1595	ACIB2EUKG769323	G1/S-specific cyclin CLN1	CLN2 PP7435_Chr1-1530	-0.493686	0.00213129	-1.09766	9.4e-13	-2.3117	4.36e-51	-2.49092	9.5283e-39	F2QQG3	BQ9382_C1-7980	protein_coding	SOP80224.1	-	-	-	-	-
gene1596	ACIB2EUKG769324	Protein ROT1	ROT1 PP7435_Chr1-1531	0.766215	4.66e-09	0.925158	6.44e-13	1.12345	1.54e-18	-0.279767	0.0996666	F2QQG4	BQ9382_C1-7985	protein_coding	SOP80225.1	GO:0005789; GO:0006458	endoplasmic reticulum membrane [GO:0005789]; 'de novo' protein folding [GO:0006458]	'de novo' protein folding [GO:0006458]	endoplasmic reticulum membrane [GO:0005789]	-
gene1597	ACIB2EUKG769325	Similar to Vacuolar protein sorting-associated protein 27 acc. no. Q0U4Z8	VPS27 PP7435_Chr1-1532	-0.0343906	0.86044	0.0730181	0.667531	0.59068	0.000119157	1.10585	1.78266e-09	F2QQG5	BQ9382_C1-7990	protein_coding	SOP80226.1	GO:0006886; GO:0046872	metal ion binding [GO:0046872]; intracellular protein transport [GO:0006886]	intracellular protein transport [GO:0006886]	-	metal ion binding [GO:0046872]
gene1598	ACIB2EUKG769326	MATE family transporter, multidrug/sodium efflux pump	ERC1 PP7435_Chr1-1533	0.437681	0.00390919	-0.145844	0.361396	-0.215589	0.174883	-0.671315	0.000392888	A0A1G4KPL5	BQ9382_C1-7995	protein_coding	SOP80227.1	GO:0015297; GO:0016020; GO:0042910	membrane [GO:0016020]; antiporter activity [GO:0015297]; xenobiotic transmembrane transporter activity [GO:0042910]	-	membrane [GO:0016020]	antiporter activity [GO:0015297]; xenobiotic transmembrane transporter activity [GO:0042910]
gene1599	ACIB2EUKG769327	Neuronal acetylcholine receptor subunit alpha-4	NA	0.259663	0.0562677	-0.294332	0.0261982	-0.279647	0.0372292	-0.985643	1.01609e-09	C4QZA9	BQ9382_C1-8000	protein_coding	SOP80228.1	-	-	-	-	-
gene16	ACIB2EUKG767796	Allantoinase, converts allantoin to allantoate in the first step of allantoin degradation	DAL1 PP7435_Chr1-0017	0.62827	5.83e-07	2.07308	7.3e-68	0.0420292	0.778314	0.538371	0.000488046	F2QLB0	BQ9382_C1-0085	protein_coding	SOP78701.1	GO:0016812	hydrolase activity, acting on carbon-nitrogen (but not peptide) bonds, in cyclic amides [GO:0016812]	-	-	hydrolase activity, acting on carbon-nitrogen (but not peptide) bonds, in cyclic amides [GO:0016812]
gene160	ACIB2EUKG767932	Nucleolar protein required for normal metabolism of the rRNA primary transcript	URB2 PP7435_Chr1-0154	0.392875	0.00156389	0.0297572	0.83138	-0.217933	0.0871547	-0.58494	0.000108499	F2QM32	BQ9382_C1-0805	protein_coding	SOP78835.1	-	-	-	-	-
gene1600	ACIB2EUKG769328	P-loop containing nucleosidetriphosphatehydrolases	TEF2 PP7435_Chr1-1535	0.0172079	0.916211	-0.620588	5.85e-07	0.601183	1.38e-06	-1.63686	3.04327e-28	F2QQG8	BQ9382_C1-8005	protein_coding	SOP80229.1	GO:0003746; GO:0003924; GO:0005525	GTP binding [GO:0005525]; GTPase activity [GO:0003924]; translation elongation factor activity [GO:0003746]	-	-	GTPase activity [GO:0003924]; GTP binding [GO:0005525]; translation elongation factor activity [GO:0003746]
gene1601	ACIB2EUKG769329	Glycine dehydrogenase	GCV2 PP7435_Chr1-3325	0.417332	0.000397784	-0.924748	4.52e-16	1.9757	1.07e-71	-0.105473	0.495765	A0A1G4KPK9	BQ9382_C1-8010	protein_coding	SOP80230.1	GO:0004375; GO:0005739; GO:0006546	mitochondrion [GO:0005739]; glycine dehydrogenase (decarboxylating) activity [GO:0004375]; glycine catabolic process [GO:0006546]	glycine catabolic process [GO:0006546]	mitochondrion [GO:0005739]	glycine dehydrogenase (decarboxylating) activity [GO:0004375]
gene1602	ACIB2EUKG769330	YVTN repeat-like/Quinoprotein amine dehydrogenase	PP7435_Chr1-3336	0.609262	2.63e-05	-0.426683	0.00401808	1.60846	1.24e-31	1.34137	2.13732e-15	A0A1G4KPK5	BQ9382_C1-8015	protein_coding	SOP80231.1	-	-	-	-	-
gene1603	ACIB2EUKG769331	Ubiquitin conjugating enzyme	PP7435_Chr1-1537	0.542466	0.000446957	0.241418	0.129242	0.55461	0.000278732	1.36484	1.78064e-14	F2QQH0	BQ9382_C1-8020	protein_coding	SOP80232.1	-	-	-	-	-
gene1604	ACIB2EUKG769332	P-loop containing nucleosidetriphosphatehydrolases	SGS1 PP7435_Chr1-1538	0.605094	1.67e-06	0.261909	0.0434872	0.363054	0.00468578	0.911185	1.45832e-09	F2QQH1	BQ9382_C1-8025	protein_coding	SOP80233.1	GO:0003676; GO:0005524; GO:0006260; GO:0006281; GO:0006310; GO:0043138	3'-5' DNA helicase activity [GO:0043138]; ATP binding [GO:0005524]; nucleic acid binding [GO:0003676]; DNA recombination [GO:0006310]; DNA repair [GO:0006281]; DNA replication [GO:0006260]	DNA recombination [GO:0006310]; DNA repair [GO:0006281]; DNA replication [GO:0006260]	-	3'-5' DNA helicase activity [GO:0043138]; ATP binding [GO:0005524]; nucleic acid binding [GO:0003676]
gene1605	ACIB2EUKG769333	Exoribonuclease II	DSS1 PP7435_Chr1-1539	0.652093	0.00740992	0.0260541	0.926492	-1.44091	1.09e-08	0.212209	0.505469	F2QQH2	BQ9382_C1-8030	protein_coding	SOP80234.1	GO:0003723; GO:0004540	ribonuclease activity [GO:0004540]; RNA binding [GO:0003723]	-	-	ribonuclease activity [GO:0004540]; RNA binding [GO:0003723]
gene1606	ACIB2EUKG769334	Cytokinesis protein sepA	PP7435_Chr1-3347	0.565182	0.00139195	-0.368442	0.0415927	-0.778983	1.37e-05	-0.882655	7.96055e-05	A0A1G4KPL0	BQ9382_C1-8035	protein_coding	SOP80235.1	-	-	-	-	-
gene1607	ACIB2EUKG769335	Formin homology 2 domain (FH2 domain)	BNR1 PP7435_Chr1-3358	0.208264	0.13647	-0.40347	0.002171	-0.0057646	0.969885	0.110787	0.524424	A0A1G4KPN5	BQ9382_C1-8040	protein_coding	SOP80236.1	GO:0003779; GO:0017048; GO:0030036	actin binding [GO:0003779]; Rho GTPase binding [GO:0017048]; actin cytoskeleton organization [GO:0030036]	actin cytoskeleton organization [GO:0030036]	-	actin binding [GO:0003779]; Rho GTPase binding [GO:0017048]
gene1608	ACIB2EUKG769336	Exonuclease 1	NA	0.242371	0.113248	-0.389417	0.00781365	1.11542	5.14e-16	1.14562	9.70564e-12	C4QZB7	BQ9382_C1-8045	protein_coding	SOP80237.1	GO:0004518; GO:0006281	nuclease activity [GO:0004518]; DNA repair [GO:0006281]	DNA repair [GO:0006281]	-	nuclease activity [GO:0004518]
gene1609	ACIB2EUKG769337	Phosphoenolpyruvate carboxykinase	PCK1 PP7435_Chr1-1542	2.46023	1.04e-70	-1.68784	9.01e-34	2.74193	5.65e-88	2.76008	9.17365e-60	F2QQH5	BQ9382_C1-8050	protein_coding	SOP80238.1	GO:0004612; GO:0005524; GO:0006094; GO:0016301	ATP binding [GO:0005524]; kinase activity [GO:0016301]; phosphoenolpyruvate carboxykinase (ATP) activity [GO:0004612]; gluconeogenesis [GO:0006094]	gluconeogenesis [GO:0006094]	-	ATP binding [GO:0005524]; kinase activity [GO:0016301]; phosphoenolpyruvate carboxykinase (ATP) activity [GO:0004612]
gene161	ACIB2EUKG767933	Glucose repression protein GAL83	UIP4 PP7435_Chr1-0155	-1.94437	1.21e-56	-0.857338	5.37e-12	-0.579178	4.26e-06	-1.7558	3.14246e-31	F2QM33	BQ9382_C1-0810	protein_coding	SOP78836.1	-	-	-	-	-
gene1610	ACIB2EUKG769338	Solute carrier family 35 member F5	NA	0.592593	0.000110617	-0.407487	0.00946641	0.584602	0.000116284	0.650962	0.000441547	C4QZB9	BQ9382_C1-8055	protein_coding	SOP80239.1	GO:0016021	integral component of membrane [GO:0016021]	-	integral component of membrane [GO:0016021]	-
gene1611	ACIB2EUKG769339	YVTN repeat-like/Quinoprotein amine dehydrogenase	PFS2 PP7435_Chr1-1544	-0.073888	0.619159	0.290967	0.0233462	-0.0125808	0.932222	-0.277267	0.0871625	F2QQH7	BQ9382_C1-8060	protein_coding	SOP80240.1	-	-	-	-	-
gene1612	ACIB2EUKG769340	P-loop containing nucleosidetriphosphatehydrolases	PFK27 PP7435_Chr1-1545	-0.433898	0.00417966	0.934212	7.31e-11	-1.09202	3.43e-14	-1.06509	2.02991e-09	A0A1G4KPL1	BQ9382_C1-8065	protein_coding	SOP80241.1	GO:0003873; GO:0005524; GO:0006000; GO:0006003	6-phosphofructo-2-kinase activity [GO:0003873]; ATP binding [GO:0005524]; fructose 2,6-bisphosphate metabolic process [GO:0006003]; fructose metabolic process [GO:0006000]	fructose 2,6-bisphosphate metabolic process [GO:0006003]; fructose metabolic process [GO:0006000]	-	6-phosphofructo-2-kinase activity [GO:0003873]; ATP binding [GO:0005524]
gene1613	ACIB2EUKG769341	Phosphatidylglycerol/phosphatidylinositoltra nsfer protein	NPC2 PP7435_Chr1-1546	-0.466832	6.19e-06	-1.17307	6.98e-32	-0.422822	3.63e-05	-1.11167	1.91863e-19	F2QQH9	BQ9382_C1-8070	protein_coding	SOP80242.1	GO:0032366	intracellular sterol transport [GO:0032366]	intracellular sterol transport [GO:0032366]	-	-
gene1614	ACIB2EUKG769342	P-loop containing nucleosidetriphosphatehydrolases	PP7435_Chr1-1547	-1.25398	1.06e-35	-1.43418	2.82e-46	-0.269522	0.0105606	-1.05376	2.00467e-17	F2QQI0	BQ9382_C1-8075	protein_coding	SOP80243.1	GO:0005524; GO:0016020; GO:0016887	membrane [GO:0016020]; ATP binding [GO:0005524]; ATPase activity [GO:0016887]	-	membrane [GO:0016020]	ATPase activity [GO:0016887]; ATP binding [GO:0005524]
gene1615	ACIB2EUKG769343	Transcription factor AP-1	CIN5-1 PP7435_Chr1-1548	-0.413848	0.000332575	-0.338134	0.00306812	-0.790934	1.4e-12	-0.154889	0.296656	F2QQI1	BQ9382_C1-8080	protein_coding	SOP80244.1	GO:0003700	DNA-binding transcription factor activity [GO:0003700]	-	-	DNA-binding transcription factor activity [GO:0003700]
gene1616	ACIB2EUKG769344	Cell surface glycoprotein 1	NA	-0.280467	0.0962754	0.392704	0.0140686	-2.0125	6.74e-40	-0.884996	3.6293e-06	C4QZC5	BQ9382_C1-8085	protein_coding	SOP80246.1	GO:0005576; GO:0005975; GO:0030248	extracellular region [GO:0005576]; cellulose binding [GO:0030248]; carbohydrate metabolic process [GO:0005975]	carbohydrate metabolic process [GO:0005975]	extracellular region [GO:0005576]	cellulose binding [GO:0030248]
gene1617	ACIB2EUKG769346	Predicted protein	NA	-0.480013	0.0130716	1.20448	1.56e-11	1.21111	1.25e-11	1.13888	2.15929e-07	-	BQ9382_C1-8090	protein_coding	SOP80247.1	-	-	-	-	-
gene1618	ACIB2EUKG769347	Papain-like cysteine prorease	PP7435_Chr1-1550	-0.933674	4.38e-10	2.29854	2.87e-58	-1.63449	3.15e-28	-0.262854	0.17443	A0A1G4KPN7	BQ9382_C1-8095	protein_coding	SOP80248.1	GO:0016021	integral component of membrane [GO:0016021]	-	integral component of membrane [GO:0016021]	-
gene1619	ACIB2EUKG769348	Heat shock protein 42	NA	0.775331	0.0840349	0.436737	0.330143	0.223932	0.638206	0.268373	0.63919	C4R9G1	BQ9382_C1-8100	protein_coding	SOP80249.1	GO:0016853	isomerase activity [GO:0016853]	-	-	isomerase activity [GO:0016853]
gene162	ACIB2EUKG767934	Plasma membrane pyridoxine (VitaminB6)transporter	TPN1 PP7435_Chr1-0156	-1.80033	2.14e-36	-0.791924	3.15e-08	-1.67189	1.86e-31	-1.79021	1.36014e-23	F2QM34	BQ9382_C1-0815	protein_coding	SOP78837.1	GO:0005886; GO:0016021; GO:0031924	integral component of membrane [GO:0016021]; plasma membrane [GO:0005886]; vitamin B6 transmembrane transporter activity [GO:0031924]	-	integral component of membrane [GO:0016021]; plasma membrane [GO:0005886]	vitamin B6 transmembrane transporter activity [GO:0031924]
gene1620	ACIB2EUKG769349	Peptidyl-prolyl cis-trans isomerase D	NA	0.15813	0.412203	-1.03301	1.81e-09	0.454486	0.00852071	0.172656	0.447678	C4R9G1	BQ9382_C1-8105	protein_coding	SOP80250.1	GO:0016853	isomerase activity [GO:0016853]	-	-	isomerase activity [GO:0016853]
gene1621	ACIB2EUKG769350	26S proteasome non-ATPase regulatory subunit 8	RPN12 PP7435_Chr1-1553	-0.674331	1.35e-08	0.767033	4.25e-11	0.115975	0.372295	0.906566	1.77726e-10	F2QQI6	BQ9382_C1-8110	protein_coding	SOP80251.1	GO:0005838; GO:0006508	proteasome regulatory particle [GO:0005838]; proteolysis [GO:0006508]	proteolysis [GO:0006508]	proteasome regulatory particle [GO:0005838]	-
gene1622	ACIB2EUKG769351	GPI mannosyltransferase 2	GPI18 PP7435_Chr1-1554	-0.194185	0.254462	-0.310292	0.0510735	0.282509	0.0777752	0.694679	0.000207825	A0A1G4KPK8	BQ9382_C1-8115	protein_coding	SOP80252.1	GO:0004584; GO:0005789; GO:0006506; GO:0016021	endoplasmic reticulum membrane [GO:0005789]; integral component of membrane [GO:0016021]; dolichyl-phosphate-mannose-glycolipid alpha-mannosyltransferase activity [GO:0004584]; GPI anchor biosynthetic process [GO:0006506]	GPI anchor biosynthetic process [GO:0006506]	endoplasmic reticulum membrane [GO:0005789]; integral component of membrane [GO:0016021]	dolichyl-phosphate-mannose-glycolipid alpha-mannosyltransferase activity [GO:0004584]
gene1623	ACIB2EUKG769352	Core histone H2A/H2B/H3/H4	NA	-0.143601	0.323252	-0.0217107	0.886547	0.0533774	0.72261	0.502335	0.00170811	C4R2J7	BQ9382_C1-8120	protein_coding	SOP80253.1	GO:0000786; GO:0003677; GO:0005634; GO:0046982	nucleosome [GO:0000786]; nucleus [GO:0005634]; DNA binding [GO:0003677]; protein heterodimerization activity [GO:0046982]	-	nucleosome [GO:0000786]; nucleus [GO:0005634]	DNA binding [GO:0003677]; protein heterodimerization activity [GO:0046982]
gene1624	ACIB2EUKG769353	Core histone H2A/H2B/H3/H4	NA	-0.371779	0.0407883	0.330126	0.0620321	0.545206	0.0016498	1.75566	6.77373e-18	C4R2J6	BQ9382_C1-8125	protein_coding	SOP80254.1	GO:0000786; GO:0003677; GO:0005634; GO:0006352; GO:0046982	nucleosome [GO:0000786]; nucleus [GO:0005634]; DNA binding [GO:0003677]; protein heterodimerization activity [GO:0046982]; DNA-templated transcription, initiation [GO:0006352]	DNA-templated transcription, initiation [GO:0006352]	nucleosome [GO:0000786]; nucleus [GO:0005634]	DNA binding [GO:0003677]; protein heterodimerization activity [GO:0046982]
gene1625	ACIB2EUKG769354	Tos1p	PP7435_Chr1-1557	-0.0906627	0.568806	0.164712	0.252225	-0.909772	1.12e-11	-0.888405	7.29792e-08	F2QQJ0	BQ9382_C1-8130	protein_coding	SOP80255.1	-	-	-	-	-
gene1626	ACIB2EUKG769355	Arrestin domain-containing protein	PP7435_Chr1-1558	0.103321	0.538065	0.469195	0.00112976	0.389484	0.00785185	0.393634	0.0294322	F2QQJ1	BQ9382_C1-8135	protein_coding	SOP80256.1	-	-	-	-	-
gene1627	ACIB2EUKG769356	(Trans)glycosidases	GAS3 PP7435_Chr1-1559	0.64559	5.36e-07	0.188784	0.161871	0.263799	0.048193	0.0241705	0.897335	F2QQJ2	BQ9382_C1-8140	protein_coding	SOP80257.1	GO:0005886; GO:0016740; GO:0031225	anchored component of membrane [GO:0031225]; plasma membrane [GO:0005886]; transferase activity [GO:0016740]	-	anchored component of membrane [GO:0031225]; plasma membrane [GO:0005886]	transferase activity [GO:0016740]
gene1628	ACIB2EUKG769357	Candida dubliniensis CD36 chromosome4, complete sequence	PP7435_Chr1-1560	0.614366	0.000284823	-0.0519527	0.784827	2.6496	7.16e-63	2.42156	8.95763e-36	F2QQJ3	BQ9382_C1-8145	protein_coding	SOP80258.1	-	-	-	-	-
gene1629	-	-	NA	0.547677	0.00426471	-0.240238	0.231207	2.39635	1.07e-42	2.14874	7.43238e-24	-	BQ9382_C1-8150;part=1/2	misc_RNA	-	-	-	-	-	-
gene163	ACIB2EUKG767935	PLP-dependent transferases	PP7435_Chr1-0157	0.750957	7.99e-07	0.396732	0.0106308	-0.0577822	0.749354	-0.0879666	0.681069	F2QM35	BQ9382_C1-0820	protein_coding	SOP78838.1	GO:0003824	catalytic activity [GO:0003824]	-	-	catalytic activity [GO:0003824]
gene1630	ACIB2EUKG769358	Nuclear protein localization protein 4	NPL4 PP7435_Chr1-1561	0.39248	0.0015785	-0.0899618	0.495888	1.55176	6.95e-41	1.58955	3.50823e-29	F2QQJ4	BQ9382_C1-8155	protein_coding	SOP80259.1	GO:0006511	ubiquitin-dependent protein catabolic process [GO:0006511]	ubiquitin-dependent protein catabolic process [GO:0006511]	-	-
gene1631	ACIB2EUKG769359	Heat shock 70 kDa protein 1	SSE1 PP7435_Chr1-1562	0.0955855	0.666265	0.320368	0.0975868	-0.0543045	0.802704	-0.313278	0.193367	F2QQJ5	BQ9382_C1-8160	protein_coding	SOP80260.1	-	-	-	-	-
gene1632	ACIB2EUKG769360	Transferase(Phosphotransferase) domain 1	SKY1 PP7435_Chr1-1563	0.36736	0.00582777	0.284346	0.0309733	0.394626	0.00245763	0.677788	1.42242e-05	F2QQJ6	BQ9382_C1-8165	protein_coding	SOP80261.1	GO:0004672; GO:0005524	ATP binding [GO:0005524]; protein kinase activity [GO:0004672]	-	-	ATP binding [GO:0005524]; protein kinase activity [GO:0004672]
gene1633	ACIB2EUKG769361	Lipase (class 3)	NA	-0.155711	0.339633	1.17074	6.58e-17	-0.195882	0.208476	0.134585	0.488123	C4R9E9	BQ9382_C1-8170	protein_coding	SOP80262.1	GO:0006629; GO:0016787	hydrolase activity [GO:0016787]; lipid metabolic process [GO:0006629]	lipid metabolic process [GO:0006629]	-	hydrolase activity [GO:0016787]
gene1634	ACIB2EUKG769362	ARM repeat	PP7435_Chr1-1565	-0.0302423	0.867413	0.847702	1.19e-09	0.00946975	0.954466	0.000479166	0.997701	F2QQJ8	BQ9382_C1-8175	protein_coding	SOP80263.1	GO:0005096	GTPase activator activity [GO:0005096]	-	-	GTPase activator activity [GO:0005096]
gene1635	ACIB2EUKG769363	Alkaline dihydroceramidase, involved in sphingolipid metabolism	YPC1 PP7435_Chr1-1566	-1.70167	2.09e-31	-0.23481	0.13161	-0.941616	1.66e-10	-0.97867	6.7836e-08	F2QQJ9	BQ9382_C1-8180	protein_coding	SOP80264.1	GO:0006672; GO:0016021; GO:0016811	integral component of membrane [GO:0016021]; hydrolase activity, acting on carbon-nitrogen (but not peptide) bonds, in linear amides [GO:0016811]; ceramide metabolic process [GO:0006672]	ceramide metabolic process [GO:0006672]	integral component of membrane [GO:0016021]	hydrolase activity, acting on carbon-nitrogen (but not peptide) bonds, in linear amides [GO:0016811]
gene1636	ACIB2EUKG769364	Permease, Suppressor of sulfoxydeethionine Resistance Vitamin H transporter (H+/biotinsymporter)	VHT1 PP7435_Chr1-1567	0.0820869	0.580705	-0.0132193	0.929955	0.631169	4.54e-07	1.6448	8.4745e-29	F2QQK0	BQ9382_C1-8185	protein_coding	SOP80265.1	GO:0055085	transmembrane transport [GO:0055085]	transmembrane transport [GO:0055085]	-	-
gene1637	ACIB2EUKG769365	Conserved predicted protein	PP7435_Chr1-1568	0.662831	0.00177351	0.243751	0.274006	0.740695	0.000376639	0.26916	0.335074	F2QQK1	BQ9382_C1-8190	protein_coding	SOP80266.1	-	-	-	-	-
gene1638	ACIB2EUKG769366	B-lactam Antibiotic| Isopenicillin N-Synthase| Chain	PP7435_Chr1-1569	-0.120423	0.365861	1.03641	9.07e-20	0.733389	2.16e-10	0.941219	1.9419e-11	F2QQK2	BQ9382_C1-8195	protein_coding	SOP80267.1	GO:0016491; GO:0046872	metal ion binding [GO:0046872]; oxidoreductase activity [GO:0016491]	-	-	metal ion binding [GO:0046872]; oxidoreductase activity [GO:0016491]
gene1639	ACIB2EUKG769367	MFS general substrate transporter like domains	NA	-0.412899	0.00614179	0.390997	0.00690383	0.246619	0.101016	1.55849	6.1778e-21	C4R9E3	BQ9382_C1-8200	protein_coding	SOP80268.1	GO:0016021; GO:0022857	integral component of membrane [GO:0016021]; transmembrane transporter activity [GO:0022857]	-	integral component of membrane [GO:0016021]	transmembrane transporter activity [GO:0022857]
gene164	ACIB2EUKG767936	RNA-binding domain, RBD	MRN1 PP7435_Chr1-0158	-0.0988834	0.452167	1.21207	5.06e-28	-0.0759285	0.558515	-1.27946	1.07218e-19	F2QM36	BQ9382_C1-0825	protein_coding	SOP78839.1	GO:0000398; GO:0003723	RNA binding [GO:0003723]; mRNA splicing, via spliceosome [GO:0000398]	mRNA splicing, via spliceosome [GO:0000398]	-	RNA binding [GO:0003723]
gene1640	ACIB2EUKG769368	Plasma membrane arginine permease, requires phosphatidyl ethanolamine (PE) for localization	ALP1 PP7435_Chr1-1571	0.240063	0.0317924	0.724881	2.42e-12	4.77564	0	2.79192	3.58526e-118	A0A1G4KPL4	BQ9382_C1-8205	protein_coding	SOP80269.1	GO:0006865; GO:0016021; GO:0022857	integral component of membrane [GO:0016021]; transmembrane transporter activity [GO:0022857]; amino acid transport [GO:0006865]	amino acid transport [GO:0006865]	integral component of membrane [GO:0016021]	transmembrane transporter activity [GO:0022857]
gene1641	ACIB2EUKG769369	NAD(P)-binding Rossmann-fold domains	PP7435_Chr1-1573	-1.49836	2.53e-25	1.2171	3.08e-17	-2.33682	1.87e-60	0.458623	0.0128216	F2QQK5	BQ9382_C1-8210	protein_coding	SOP80270.1	GO:0016491	oxidoreductase activity [GO:0016491]	-	-	oxidoreductase activity [GO:0016491]
gene1642	ACIB2EUKG769370	P-loop containing nucleosidetriphosphatehydrolases	STE6-2 PP7435_Chr1-1574	0.560828	9.81e-06	0.251942	0.0519638	1.52067	2.83e-36	-0.199088	0.228031	F2QQK6	BQ9382_C1-8215	protein_coding	SOP80271.1	GO:0005524; GO:0016021; GO:0016887; GO:0042626	integral component of membrane [GO:0016021]; ATP binding [GO:0005524]; ATPase activity [GO:0016887]; ATPase-coupled transmembrane transporter activity [GO:0042626]	-	integral component of membrane [GO:0016021]	ATPase activity [GO:0016887]; ATPase-coupled transmembrane transporter activity [GO:0042626]; ATP binding [GO:0005524]
gene1643	ACIB2EUKG769371	High-affinity nicotinic acid transporter	NA	-0.689155	1.87e-06	0.229828	0.122474	0.259565	0.0813434	0.219921	0.23706	C4R9D8	BQ9382_C1-8220	protein_coding	SOP80272.1	GO:0016021; GO:0055085	integral component of membrane [GO:0016021]; transmembrane transport [GO:0055085]	transmembrane transport [GO:0055085]	integral component of membrane [GO:0016021]	-
gene1644	ACIB2EUKG769372	Fe(II)-dependent sulfonate/alpha-ketoglutarate dioxygenase, involved insulfonate catabolism for use	JLP1-1 PP7435_Chr1-1577	-0.567344	0.000605994	2.02574	4.66e-39	-0.409758	0.0132802	-0.284353	0.172772	F2QQK9	BQ9382_C1-8225	protein_coding	SOP80273.1	GO:0051213	dioxygenase activity [GO:0051213]	-	-	dioxygenase activity [GO:0051213]
gene1645	ACIB2EUKG769373	Cu/Zn superoxide dismutase	NA	0.521751	0.0230097	0.653303	0.00307404	-0.189567	0.443581	0.659554	0.0156696	C4R9D6	BQ9382_C1-8230	protein_coding	SOP80274.1	GO:0006801; GO:0046872	metal ion binding [GO:0046872]; superoxide metabolic process [GO:0006801]	superoxide metabolic process [GO:0006801]	-	metal ion binding [GO:0046872]
gene1646	ACIB2EUKG769374	DNA-directed RNA polymerase II subunit RPB1	PP7435_Chr1-1579	-1.09147	5.33e-06	-0.241801	0.334952	1.70434	4.24e-14	0.385476	0.200617	F2QQL1	BQ9382_C1-8235	protein_coding	SOP80275.1	-	-	-	-	-
gene1647	ACIB2EUKG769375	Fe(II)-dependentsulfonate/alpha-ketoglutarate dioxygenase, involved insulfonate catabolism for use	JLP1-3 PP7435_Chr1-1580	-0.783255	1.3e-11	0.265363	0.025344	0.320877	0.00662424	-0.371984	0.0106048	F2QQL2	BQ9382_C1-8240	protein_coding	SOP80276.1	GO:0051213	dioxygenase activity [GO:0051213]	-	-	dioxygenase activity [GO:0051213]
gene1648	ACIB2EUKG769376	Related to permease of the major facilitator superfamily	NA	-0.126739	0.429082	0.708585	3.32e-07	0.681398	9.89e-07	1.4285	9.10482e-18	C4R9D3	BQ9382_C1-8245	protein_coding	SOP80277.1	GO:0016021; GO:0055085	integral component of membrane [GO:0016021]; transmembrane transport [GO:0055085]	transmembrane transport [GO:0055085]	integral component of membrane [GO:0016021]	-
gene1649	ACIB2EUKG769377	MFS general substrate transporter like domains	MCH5-2 PP7435_Chr1-1582	-2.43191	2.09e-92	-0.523875	1.64e-05	-1.37769	5.48e-31	-1.42428	2.83249e-22	F2QQL4	BQ9382_C1-8250	protein_coding	SOP80278.1	GO:0055085	transmembrane transport [GO:0055085]	transmembrane transport [GO:0055085]	-	-
gene165	ACIB2EUKG767937	Conserved predicted protein	PP7435_Chr1-0159	-0.464367	0.00702345	-1.16852	1.41e-12	-0.474842	0.00503324	-1.38405	1.7356e-11	A0A1G4KP34	BQ9382_C1-0830	protein_coding	SOP78840.1	-	-	-	-	-
gene1650	ACIB2EUKG769378	Transcriptional regulatory protein STB4	STB4 PP7435_Chr1-1583	-0.565358	4.43e-06	0.637022	9.61e-08	0.21468	0.0902199	-0.0284707	0.870957	F2QQL5	BQ9382_C1-8255	protein_coding	SOP80279.1	GO:0000981; GO:0003677; GO:0005634; GO:0006351; GO:0008270	nucleus [GO:0005634]; DNA binding [GO:0003677]; DNA-binding transcription factor activity, RNA polymerase II-specific [GO:0000981]; zinc ion binding [GO:0008270]; transcription, DNA-templated [GO:0006351]	transcription, DNA-templated [GO:0006351]	nucleus [GO:0005634]	DNA binding [GO:0003677]; DNA-binding transcription factor activity, RNA polymerase II-specific [GO:0000981]; zinc ion binding [GO:0008270]
gene1651	ACIB2EUKG769379	Transcriptional regulatory protein STB4	STB4 PP7435_Chr1-1583	-0.538685	6.04e-05	0.648199	5.42e-07	0.30806	0.0223297	-0.0246148	0.897633	F2QQL5	BQ9382_C1-8260	protein_coding	SOP80280.1	GO:0000981; GO:0003677; GO:0005634; GO:0006351; GO:0008270	nucleus [GO:0005634]; DNA binding [GO:0003677]; DNA-binding transcription factor activity, RNA polymerase II-specific [GO:0000981]; zinc ion binding [GO:0008270]; transcription, DNA-templated [GO:0006351]	transcription, DNA-templated [GO:0006351]	nucleus [GO:0005634]	DNA binding [GO:0003677]; DNA-binding transcription factor activity, RNA polymerase II-specific [GO:0000981]; zinc ion binding [GO:0008270]
gene1652	ACIB2EUKG769380	Transcriptional regulatory protein STB4	NA	-0.301988	0.0440898	0.720906	2.17e-07	0.324625	0.0253749	0.0786911	0.685155	C4R9D1	BQ9382_C1-8265	protein_coding	SOP80281.1	GO:0000981; GO:0003677; GO:0005634; GO:0006351; GO:0008270	nucleus [GO:0005634]; DNA binding [GO:0003677]; DNA-binding transcription factor activity, RNA polymerase II-specific [GO:0000981]; zinc ion binding [GO:0008270]; transcription, DNA-templated [GO:0006351]	transcription, DNA-templated [GO:0006351]	nucleus [GO:0005634]	DNA binding [GO:0003677]; DNA-binding transcription factor activity, RNA polymerase II-specific [GO:0000981]; zinc ion binding [GO:0008270]
gene1653	ACIB2EUKG769381	Predicted protein	NA	-0.217629	0.265343	-0.310405	0.0896571	-0.640956	0.000316993	-1.12836	1.88084e-07	-	BQ9382_C1-8270	protein_coding	SOP80282.1	-	-	-	-	-
gene1654	ACIB2EUKG769382	Conserved predicted protein	PP7435_Chr1-1585	1.11442	9.82e-08	1.18854	8.17e-09	0.229518	0.313195	-1.43381	2.99246e-08	F2QQL7	BQ9382_C1-8275	protein_coding	SOP80283.1	-	-	-	-	-
gene1655	ACIB2EUKG769383	Contains GLEYA adhesin domain	FLO100 PP7435_Chr1-1587	3.60526	7.02e-08	-2.35124	0.000470653	-4.94655	6.44e-14	-1.74028	0.0390578	F2QQL9	BQ9382_C1-8280	protein_coding	SOP80284.1	GO:0030246	carbohydrate binding [GO:0030246]	-	-	carbohydrate binding [GO:0030246]
gene1656	ACIB2EUKG769384	Conserved predicted protein	PP7435_Chr4-1026	1.37125	0.0586848	0.564439	0.459903	1.37129	0.0546708	-0.0993763	0.928457	F2R0J5	BQ9382_C1-8285	protein_coding	SOP80285.1	-	-	-	-	-
gene1657	ACIB2EUKG769385	Conserved predicted protein	PP7435_Chr2-0001	1.88701	1.32e-11	-0.187295	0.58071	-0.993533	0.00371944	2.2001	2.25448e-11	F2QQM3	BQ9382_C2-0005	protein_coding	SOP80286.1	-	-	-	-	-
gene1658	ACIB2EUKG769386	Plasma membrane Mg(2+)transporter, expression and turnover are regulated by Mg(2+)concentration	NA	-0.441801	0.00235297	-1.28132	3.79e-20	-0.620096	1.14e-05	0.926775	3.71093e-08	C4R357	BQ9382_C2-0010	protein_coding	SOP80287.1	GO:0016021; GO:0046873	integral component of membrane [GO:0016021]; metal ion transmembrane transporter activity [GO:0046873]	-	integral component of membrane [GO:0016021]	metal ion transmembrane transporter activity [GO:0046873]
gene1659	ACIB2EUKG769387	Conserved predicted protein	PP7435_Chr2-0004	-0.170914	0.568169	-0.0989691	0.731429	0.164983	0.566408	0.42783	0.191713	F2QQM6	BQ9382_C2-0015	protein_coding	SOP80288.1	-	-	-	-	-
gene166	ACIB2EUKG767938	1-acyl-sn-glycerol-3-phosphateacyltransferase	SLC1 PP7435_Chr1-0160	-0.123804	0.300267	0.66116	2.84e-10	0.0296049	0.813337	-0.556677	2.70786e-05	F2QM38	BQ9382_C1-0835	protein_coding	SOP78841.1	GO:0003841; GO:0008654; GO:0016020	membrane [GO:0016020]; 1-acylglycerol-3-phosphate O-acyltransferase activity [GO:0003841]; phospholipid biosynthetic process [GO:0008654]	phospholipid biosynthetic process [GO:0008654]	membrane [GO:0016020]	1-acylglycerol-3-phosphate O-acyltransferase activity [GO:0003841]
gene1660	ACIB2EUKG769388	Conserved predicted protein	PP7435_Chr2-0004	0.222	0.226459	0.357967	0.0361715	-0.0639155	0.746205	0.53219	0.0101779	F2QQM6	BQ9382_C2-0020	protein_coding	SOP80289.1	-	-	-	-	-
gene1661	ACIB2EUKG769389	Predicted protein	NA	-0.0494367	0.870811	-0.447576	0.0745814	-0.321129	0.216401	0.208456	0.515499	-	BQ9382_C2-0025	protein_coding	SOP80290.1	-	-	-	-	-
gene1662	ACIB2EUKG769390	Low-affinity Fe(II) transporter of the plasma membrane	FET4-1 PP7435_Chr2-0005	-2.38544	6.3e-63	-3.22467	9.7e-104	-2.77935	1.76e-80	-2.1803	2.70311e-34	F2QQM7	BQ9382_C2-0030	protein_coding	SOP80291.1	GO:0055085	transmembrane transport [GO:0055085]	transmembrane transport [GO:0055085]	-	-
gene1663	ACIB2EUKG769391	Fungal Zn(2)-Cys(6) binuclear cluster domain	PP7435_Chr2-0006	0.769413	1.14e-06	0.297139	0.0681173	0.30405	0.0640963	0.933185	9.54441e-07	F2QQM8	BQ9382_C2-0035	protein_coding	SOP80292.1	GO:0000981; GO:0005634; GO:0008270	nucleus [GO:0005634]; DNA-binding transcription factor activity, RNA polymerase II-specific [GO:0000981]; zinc ion binding [GO:0008270]	-	nucleus [GO:0005634]	DNA-binding transcription factor activity, RNA polymerase II-specific [GO:0000981]; zinc ion binding [GO:0008270]
gene1664	ACIB2EUKG769392	Topoisomerase 1-associated factor 1	TOF1 PP7435_Chr2-0008	-0.149182	0.440635	-1.83619	1.06e-25	-0.562051	0.0011824	-1.66119	5.1855e-14	F2QQM9	BQ9382_C2-0040	protein_coding	SOP80293.1	-	-	-	-	-
gene1665	ACIB2EUKG769393	Rab guanine nucleotide exchange factor SEC2	SEC2 PP7435_Chr2-0009	0.578285	3.01e-06	0.510536	3.24e-05	-0.16025	0.231169	-0.336478	0.0340232	F2QQN0	BQ9382_C2-0045	protein_coding	SOP80294.1	GO:0005085	guanyl-nucleotide exchange factor activity [GO:0005085]	-	-	guanyl-nucleotide exchange factor activity [GO:0005085]
gene1666	-	-	NA	0.719331	0.00402418	0.915771	0.000148459	-0.257886	0.348052	-0.69347	0.0362676	-	BQ9382_C2-0050	misc_RNA	-	-	-	-	-	-
gene1667	ACIB2EUKG769394	One of several homologs of bacterial chaperone DnaJ, located in the ER lumen	NA	0.05535	0.742314	1.59283	1.31e-32	-1.42164	3.68e-25	-0.949188	2.40825e-08	C4R348	BQ9382_C2-0055	protein_coding	SOP80295.1	-	-	-	-	-
gene1668	ACIB2EUKG769395	Histone deacetylase	HOS2 PP7435_Chr2-0011	0.222559	0.0947777	0.103481	0.441162	0.0595785	0.676538	0.274964	0.0824778	F2QQN2	BQ9382_C2-0060	protein_coding	SOP80296.1	GO:0005634; GO:0032041	nucleus [GO:0005634]; NAD-dependent histone deacetylase activity (H3-K14 specific) [GO:0032041]	-	nucleus [GO:0005634]	NAD-dependent histone deacetylase activity (H3-K14 specific) [GO:0032041]
gene1669	ACIB2EUKG769396	P-loop containing nucleosidetriphosphatehydrolases	NA	-0.33453	0.0043133	0.304944	0.00775734	0.024287	0.854647	-0.82379	2.20976e-09	C4R346	BQ9382_C2-0065	protein_coding	SOP80297.1	GO:0003924; GO:0005525; GO:0007165; GO:0016020	membrane [GO:0016020]; GTP binding [GO:0005525]; GTPase activity [GO:0003924]; signal transduction [GO:0007165]	signal transduction [GO:0007165]	membrane [GO:0016020]	GTPase activity [GO:0003924]; GTP binding [GO:0005525]
gene167	ACIB2EUKG767939	Subunit of the Dcp1p-Dcp2p decapping enzyme complex	DCP1 PP7435_Chr1-0161	-0.269851	0.0971202	0.25395	0.103046	-0.154162	0.353375	0.478566	0.0101856	F2QM39	BQ9382_C1-0840	protein_coding	SOP78842.1	GO:0000290; GO:0008047	enzyme activator activity [GO:0008047]; deadenylation-dependent decapping of nuclear-transcribed mRNA [GO:0000290]	deadenylation-dependent decapping of nuclear-transcribed mRNA [GO:0000290]	-	enzyme activator activity [GO:0008047]
gene1670	ACIB2EUKG769397	Apyrase with wide substrate specificity	YND1-2 PP7435_Chr2-0013	-0.82371	2.05e-11	-0.687666	1.97e-08	-0.104288	0.446315	-0.558001	0.000246356	F2QQN4	BQ9382_C2-0070	protein_coding	SOP80298.1	GO:0005524; GO:0016787	ATP binding [GO:0005524]; hydrolase activity [GO:0016787]	-	-	ATP binding [GO:0005524]; hydrolase activity [GO:0016787]
gene1671	ACIB2EUKG769398	Respiratory complex assembly protein Rmp1	PP7435_Chr2-0014	-0.838232	2.05e-13	-0.789514	3.86e-12	-0.0427541	0.749069	-0.358295	0.0130708	F2QQN5	BQ9382_C2-0075	protein_coding	SOP80299.1	-	-	-	-	-
gene1672	ACIB2EUKG769399	NAD(P)-binding Rossmann-fold domains	ARY100 PP7435_Chr2-0015	-0.580886	1.1e-06	0.387925	0.00115234	-1.06747	2.43e-20	0.407541	0.00557612	F2QQN6	BQ9382_C2-0080	protein_coding	SOP80300.1	GO:0016491	oxidoreductase activity [GO:0016491]	-	-	oxidoreductase activity [GO:0016491]
gene1673	ACIB2EUKG769400	Dihydroorotate dehydrogenase (quinone)	URA1 PP7435_Chr2-0016	-0.834525	1.02e-15	-0.49445	2.48e-06	-0.852325	1.77e-16	-1.4142	6.06424e-29	F2QQN7	BQ9382_C2-0085	protein_coding	SOP80301.1	GO:0004152; GO:0005743; GO:0006207; GO:0044205	mitochondrial inner membrane [GO:0005743]; dihydroorotate dehydrogenase activity [GO:0004152]; 'de novo' pyrimidine nucleobase biosynthetic process [GO:0006207]; 'de novo' UMP biosynthetic process [GO:0044205]	'de novo' pyrimidine nucleobase biosynthetic process [GO:0006207]; 'de novo' UMP biosynthetic process [GO:0044205]	mitochondrial inner membrane [GO:0005743]	dihydroorotate dehydrogenase activity [GO:0004152]
gene1674	ACIB2EUKG769401	Ubiquitin-binding component of the Rsp5pE3-ubiquitin ligase complex, functional homolog of Bul2p	BUL1 PP7435_Chr2-0017	-1.71102	5.56e-37	0.658203	1.61e-06	-0.0731726	0.641935	1.05008	2.49642e-10	F2QQN8	BQ9382_C2-0090	protein_coding	SOP80302.1	GO:0016874	ligase activity [GO:0016874]	-	-	ligase activity [GO:0016874]
gene1675	ACIB2EUKG769402	Ubiquitin-binding component of the Rsp5pE3-ubiquitin ligase complex, functional homolog of Bul2p	BUL2 PP7435_Chr2-0018	0.203856	0.107848	0.787848	8.76e-12	0.450797	0.000133324	-0.228148	0.132802	F2QQN9	BQ9382_C2-0095	protein_coding	SOP80303.1	GO:0016874	ligase activity [GO:0016874]	-	-	ligase activity [GO:0016874]
gene1676	ACIB2EUKG769403	Pyruvate carboxylase	PYC2 PP7435_Chr2-0019	-0.422962	0.000350344	-0.926357	2.75e-16	0.934112	1.39e-16	0.565539	6.26553e-05	F2QQP0	BQ9382_C2-0100	protein_coding	SOP80304.1	GO:0004736; GO:0005524; GO:0006090; GO:0006094; GO:0009374; GO:0046872	ATP binding [GO:0005524]; biotin binding [GO:0009374]; metal ion binding [GO:0046872]; pyruvate carboxylase activity [GO:0004736]; gluconeogenesis [GO:0006094]; pyruvate metabolic process [GO:0006090]	gluconeogenesis [GO:0006094]; pyruvate metabolic process [GO:0006090]	-	ATP binding [GO:0005524]; biotin binding [GO:0009374]; metal ion binding [GO:0046872]; pyruvate carboxylase activity [GO:0004736]
gene1677	ACIB2EUKG769404	DASH complex subunit DUO1	PP7435_Chr2-0020	0.443505	0.0265079	0.268981	0.182202	0.227736	0.274083	0.10258	0.702101	F2QQP1	BQ9382_C2-0105	protein_coding	SOP80305.1	GO:0000278; GO:0042729; GO:0072686	DASH complex [GO:0042729]; mitotic spindle [GO:0072686]; mitotic cell cycle [GO:0000278]	mitotic cell cycle [GO:0000278]	DASH complex [GO:0042729]; mitotic spindle [GO:0072686]	-
gene1678	ACIB2EUKG769405	Mediator of RNA polymerase II transcription subunit 31	SOH1 PP7435_Chr2-0021	-0.243373	0.153283	0.450156	0.00421703	-0.05644	0.757517	1.20874	5.98114e-11	F2QQP2	BQ9382_C2-0110	protein_coding	SOP80306.1	GO:0003712; GO:0006355; GO:0016592	mediator complex [GO:0016592]; transcription coregulator activity [GO:0003712]; regulation of transcription, DNA-templated [GO:0006355]	regulation of transcription, DNA-templated [GO:0006355]	mediator complex [GO:0016592]	transcription coregulator activity [GO:0003712]
gene1679	ACIB2EUKG769406	Inositol phospholipid synthesis protein Scs3p	SCS3 PP7435_Chr2-0022	0.0610504	0.705152	1.04959	7.59e-16	-0.175096	0.228904	1.30565	1.51113e-16	F2QQP3	BQ9382_C2-0115	protein_coding	SOP80307.1	GO:0005789; GO:0019915	endoplasmic reticulum membrane [GO:0005789]; lipid storage [GO:0019915]	lipid storage [GO:0019915]	endoplasmic reticulum membrane [GO:0005789]	-
gene168	ACIB2EUKG767940	Succinate dehydrogenase assembly factor 1 homolog	SDH6 PP7435_Chr1-1730	0.18712	0.639268	0.280659	0.440713	0.17812	0.644729	0.837003	0.045807	A0A1G4KP27	BQ9382_C1-0845	protein_coding	SOP78843.1	-	-	-	-	-
gene1680	ACIB2EUKG769407	Membrane transporter	PP7435_Chr2-0023	0.211408	0.0945643	1.18875	1.11e-25	0.0675143	0.615203	1.14316	2.11294e-16	F2QQP4	BQ9382_C2-0120	protein_coding	SOP80308.1	GO:0008521; GO:0016021	integral component of membrane [GO:0016021]; acetyl-CoA transmembrane transporter activity [GO:0008521]	-	integral component of membrane [GO:0016021]	acetyl-CoA transmembrane transporter activity [GO:0008521]
gene1681	ACIB2EUKG769408	RNA-binding domain, RBD	SNP1 PP7435_Chr2-0024	0.162351	0.363829	1.08565	1.78e-12	-0.265251	0.117945	1.34081	6.9986e-13	F2QQP5	BQ9382_C2-0125	protein_coding	SOP80309.1	GO:0000398; GO:0003723; GO:0005685	U1 snRNP [GO:0005685]; RNA binding [GO:0003723]; mRNA splicing, via spliceosome [GO:0000398]	mRNA splicing, via spliceosome [GO:0000398]	U1 snRNP [GO:0005685]	RNA binding [GO:0003723]
gene1682	ACIB2EUKG769409	Genomic scaffold, Kuraishia_capsulata_scaffold_2	PP7435_Chr2-0025	0.201985	0.15748	0.967138	3.44e-14	0.261365	0.0563617	0.460994	0.0046692	F2QQP6	BQ9382_C2-0130	protein_coding	SOP80310.1	-	-	-	-	-
gene1683	ACIB2EUKG769410	Actin-related protein 2/3 complex subunit 5	ARC15 PP7435_Chr2-0026	-0.900021	8.47e-12	0.611177	3.42e-06	-0.568578	1.85e-05	0.0674798	0.712798	F2QQP7	BQ9382_C2-0135	protein_coding	SOP80311.1	GO:0005885; GO:0034314	Arp2/3 protein complex [GO:0005885]; Arp2/3 complex-mediated actin nucleation [GO:0034314]	Arp2/3 complex-mediated actin nucleation [GO:0034314]	Arp2/3 protein complex [GO:0005885]	-
gene1684	ACIB2EUKG769411	Sorting nexin family member	ATG20 PP7435_Chr2-0027	-0.638387	1.04e-05	-0.135918	0.374559	-0.0407676	0.806727	0.730444	2.30842e-05	F2QQP8	BQ9382_C2-0140	protein_coding	SOP80312.1	GO:0035091	phosphatidylinositol binding [GO:0035091]	-	-	phosphatidylinositol binding [GO:0035091]
gene1685	ACIB2EUKG769412	Required for respiratory growth protein 9	NA	0.522393	0.000683356	2.63765	1.26e-79	-0.302247	0.0649434	0.53961	0.00396836	C4R331	BQ9382_C2-0145	protein_coding	SOP80313.1	GO:0005739	mitochondrion [GO:0005739]	-	mitochondrion [GO:0005739]	-
gene1686	ACIB2EUKG769413	Vacuolar import and degradation protein 27	VID27 PP7435_Chr2-0029	0.0582766	0.71005	0.968506	2.7e-14	-0.113826	0.431602	0.64205	5.33113e-05	F2QQQ0	BQ9382_C2-0150	protein_coding	SOP80314.1	-	-	-	-	-
gene1687	ACIB2EUKG769414	Protein of unknown function (DUF2697)	NA	0.135061	0.331294	0.964345	9.17e-16	-0.0904063	0.519546	0.474293	0.00191791	A0A1E4U0K7	BQ9382_C2-0155	protein_coding	SOP80315.1	-	-	-	-	-
gene1688	ACIB2EUKG769415	Multistep phosphorelay regulator 1	YPD1 PP7435_Chr2-0030	-0.54814	0.00243325	-0.48588	0.00629618	-1.12695	1.01e-10	-1.03765	1.5127e-06	F2QQQ1	BQ9382_C2-0160	protein_coding	SOP80316.1	GO:0000160	phosphorelay signal transduction system [GO:0000160]	phosphorelay signal transduction system [GO:0000160]	-	-
gene1689	ACIB2EUKG769416	Alkaline phosphatase specific for p-nitrophenyl phosphate	PHO13 PP7435_Chr2-0031	0.739049	1.72e-05	-0.190248	0.296296	-0.291773	0.104441	-1.01716	1.51567e-06	F2QQQ2	BQ9382_C2-0165	protein_coding	SOP80317.1	GO:0016791	phosphatase activity [GO:0016791]	-	-	phosphatase activity [GO:0016791]
gene169	ACIB2EUKG767941	GTPase-activating protein (GAP) for Rho-type GTPase Cdc42p	RGA1 PP7435_Chr1-0162	-0.559138	0.000108443	-0.788183	2.05e-08	0.014567	0.930495	-0.164923	0.381206	F2QM40	BQ9382_C1-0850	protein_coding	SOP78844.1	GO:0007165; GO:0046872	metal ion binding [GO:0046872]; signal transduction [GO:0007165]	signal transduction [GO:0007165]	-	metal ion binding [GO:0046872]
gene1690	ACIB2EUKG769417	NB6M (B16.6) subunit of mitochondrial NADH:ubiquinone oxidoreductase (Complex I)	NB6M PP7435_Chr2-0032	-0.00425245	0.980914	-0.826725	1.55e-09	0.30501	0.0317472	-0.397457	0.0222904	F2QQQ3	BQ9382_C2-0170	protein_coding	SOP80318.1	-	-	-	-	-
gene1691	ACIB2EUKG769418	Mannosyltransferase, involved in N-linked glycosylation	ALG9 PP7435_Chr2-0033	-0.070823	0.690234	-0.250227	0.105961	-1.45099	3.63e-22	-0.190622	0.334214	F2QQQ4	BQ9382_C2-0175	protein_coding	SOP80319.1	GO:0000030; GO:0005789; GO:0016021	endoplasmic reticulum membrane [GO:0005789]; integral component of membrane [GO:0016021]; mannosyltransferase activity [GO:0000030]	-	endoplasmic reticulum membrane [GO:0005789]; integral component of membrane [GO:0016021]	mannosyltransferase activity [GO:0000030]
gene1692	ACIB2EUKG769419	AP-1 adaptor complex accessory protein	LAA1 PP7435_Chr2-0034	0.0058913	0.972406	-0.332307	0.0133935	-0.170417	0.228013	-0.140316	0.424946	F2QQQ5	BQ9382_C2-0180	protein_coding	SOP80320.1	-	-	-	-	-
gene1693	ACIB2EUKG769420	Protein kinase-like (PK-like)	PTK2 PP7435_Chr2-0035	0.574213	3.79e-05	0.840671	5.18e-10	0.929409	5.62e-12	-0.0372561	0.850112	F2QQQ6	BQ9382_C2-0185	protein_coding	SOP80321.1	GO:0004672; GO:0005524	ATP binding [GO:0005524]; protein kinase activity [GO:0004672]	-	-	ATP binding [GO:0005524]; protein kinase activity [GO:0004672]
gene1694	ACIB2EUKG769421	Integral membrane protein involved in glycosylphosphatidylinositol (GPI) anchor synthesis	GPI10 PP7435_Chr2-0036	0.764106	1.41e-07	-0.486748	0.00122718	-0.735209	1.08e-06	0.130013	0.511049	F2QQQ7	BQ9382_C2-0190	protein_coding	SOP80322.1	GO:0000030; GO:0005789; GO:0006506; GO:0016021	endoplasmic reticulum membrane [GO:0005789]; integral component of membrane [GO:0016021]; mannosyltransferase activity [GO:0000030]; GPI anchor biosynthetic process [GO:0006506]	GPI anchor biosynthetic process [GO:0006506]	endoplasmic reticulum membrane [GO:0005789]; integral component of membrane [GO:0016021]	mannosyltransferase activity [GO:0000030]
gene1695	ACIB2EUKG769422	SH3 Domains	CYK3 PP7435_Chr2-0039	0.575085	9.21e-05	-0.269281	0.0759579	-0.521381	0.000462282	0.431693	0.0176134	F2QQQ8	BQ9382_C2-0195	protein_coding	SOP80323.1	-	-	-	-	-
gene1696	ACIB2EUKG769423	Transferase(Phosphotransferase) domain 1	DUN1 PP7435_Chr2-1319	0.11353	0.448103	-0.480409	0.000287473	0.160918	0.253041	0.829138	1.1995e-07	F2QQQ9	BQ9382_C2-0200	protein_coding	SOP80324.1	GO:0004672; GO:0005524	ATP binding [GO:0005524]; protein kinase activity [GO:0004672]	-	-	ATP binding [GO:0005524]; protein kinase activity [GO:0004672]
gene1697	ACIB2EUKG769424	FAD/NAD(P)-binding domain	PP7435_Chr2-1330	0.157815	0.238389	-0.0114809	0.935708	0.136022	0.302352	0.233014	0.135541	A0A1G4KPL7	BQ9382_C2-0205	protein_coding	SOP80325.1	GO:0016491	oxidoreductase activity [GO:0016491]	-	-	oxidoreductase activity [GO:0016491]
gene1698	ACIB2EUKG769425	Protein kinase-like (PK-like)	KIN28 PP7435_Chr2-0041	0.0415247	0.817043	0.526234	0.000229464	-0.439013	0.00330026	0.312891	0.087852	F2QQR0	BQ9382_C2-0210	protein_coding	SOP80326.1	GO:0005524; GO:0008353; GO:0070985	transcription factor TFIIK complex [GO:0070985]; ATP binding [GO:0005524]; RNA polymerase II CTD heptapeptide repeat kinase activity [GO:0008353]	-	transcription factor TFIIK complex [GO:0070985]	ATP binding [GO:0005524]; RNA polymerase II CTD heptapeptide repeat kinase activity [GO:0008353]
gene1699	ACIB2EUKG769426	Specificity factor required for Rsp5p-dependent ubiquitination	EAR1 PP7435_Chr2-0042	0.829332	4.88e-07	-0.147696	0.412345	0.900428	3.13e-08	0.566007	0.00575426	A0A1G4KPP7	BQ9382_C2-0215	protein_coding	SOP80327.1	-	-	-	-	-
gene17	ACIB2EUKG767797	Aldehyde Dehydrogenase| Chain A| domain 1	NA	-1.32444	9.83e-05	-1.11742	0.00090723	-1.30806	9.48e-05	-1.35128	0.0010432	C4QV06	BQ9382_C1-0090	protein_coding	SOP78702.1	GO:0004777; GO:0009450	succinate-semialdehyde dehydrogenase (NAD+) activity [GO:0004777]; gamma-aminobutyric acid catabolic process [GO:0009450]	gamma-aminobutyric acid catabolic process [GO:0009450]	-	succinate-semialdehyde dehydrogenase (NAD+) activity [GO:0004777]
gene170	ACIB2EUKG767942	Uncharacterized ACR, YdiU/UPF0061 family	NA	-1.31937	1.24e-25	-1.30045	4.77e-25	-0.543384	2.49e-05	-0.698425	9.00964e-06	C4QVE8	BQ9382_C1-0855	protein_coding	SOP78845.1	-	-	-	-	-
gene1700	ACIB2EUKG769427	Regulatory protein PHO2	PHO2 PP7435_Chr2-0043	0.516197	4.39e-05	-0.951263	8.49e-14	0.410222	0.00118705	0.120463	0.475234	F2QQR2	BQ9382_C2-0220	protein_coding	SOP80328.1	GO:0005634; GO:0006355; GO:0043565	nucleus [GO:0005634]; sequence-specific DNA binding [GO:0043565]; regulation of transcription, DNA-templated [GO:0006355]	regulation of transcription, DNA-templated [GO:0006355]	nucleus [GO:0005634]	sequence-specific DNA binding [GO:0043565]
gene1701	ACIB2EUKG769428	Phosphatidate cytidylyltransferase	CDS1 PP7435_Chr2-0045	0.165702	0.231182	0.0774301	0.574821	0.297827	0.0210062	-0.160633	0.33509	F2QQR4	BQ9382_C2-0225	protein_coding	SOP80329.1	GO:0004605; GO:0016021; GO:0016024	integral component of membrane [GO:0016021]; phosphatidate cytidylyltransferase activity [GO:0004605]; CDP-diacylglycerol biosynthetic process [GO:0016024]	CDP-diacylglycerol biosynthetic process [GO:0016024]	integral component of membrane [GO:0016021]	phosphatidate cytidylyltransferase activity [GO:0004605]
gene1702	ACIB2EUKG769429	U3 small nucleolar RNA-associated protein 10(U3 snoRNA-associated protein 10)	UTP10 PP7435_Chr2-0046	1.28682	2.89e-38	-0.20542	0.0550321	1.07495	5.05e-27	-2.00805	2.0959e-53	F2QQR5	BQ9382_C2-0230	protein_coding	SOP80330.1	-	-	-	-	-
gene1703	ACIB2EUKG769430	alpha/beta-Hydrolases	PP7435_Chr2-0047	0.289841	0.0482583	0.30483	0.031999	-0.0977097	0.536692	-0.159603	0.395342	F2QQR6	BQ9382_C2-0235	protein_coding	SOP80331.1	-	-	-	-	-
gene1704	ACIB2EUKG769431	MFS general substrate transporter like domains	NA	-0.273153	0.0947668	0.96654	8.25e-11	-0.0132108	0.941027	1.17981	7.80925e-11	C4R313	BQ9382_C2-0240	protein_coding	SOP80332.1	GO:0016021; GO:0055085	integral component of membrane [GO:0016021]; transmembrane transport [GO:0055085]	transmembrane transport [GO:0055085]	integral component of membrane [GO:0016021]	-
gene1705	ACIB2EUKG769432	FAD/NAD(P)-binding domain	LPD1 PP7435_Chr2-0049	0.782853	1.43e-12	0.177764	0.128434	0.981614	2.13e-19	0.885396	4.31346e-11	F2QQR8	BQ9382_C2-0245	protein_coding	SOP80333.1	GO:0004148; GO:0005623; GO:0009055; GO:0045454; GO:0050660	cell [GO:0005623]; dihydrolipoyl dehydrogenase activity [GO:0004148]; electron transfer activity [GO:0009055]; flavin adenine dinucleotide binding [GO:0050660]; cell redox homeostasis [GO:0045454]	cell redox homeostasis [GO:0045454]	cell [GO:0005623]	dihydrolipoyl dehydrogenase activity [GO:0004148]; electron transfer activity [GO:0009055]; flavin adenine dinucleotide binding [GO:0050660]
gene1706	ACIB2EUKG769433	NAD-dependent protein deacylase	PP7435_Chr2-0050	-0.345538	0.0109574	0.0841651	0.552215	-0.382123	0.00416464	0.823916	1.03289e-07	F2QQR9	BQ9382_C2-0250	protein_coding	SOP80334.1	GO:0005739; GO:0008270; GO:0016740; GO:0034979; GO:0036054; GO:0036055; GO:0070403	mitochondrion [GO:0005739]; NAD+ binding [GO:0070403]; NAD-dependent protein deacetylase activity [GO:0034979]; protein-malonyllysine demalonylase activity [GO:0036054]; protein-succinyllysine desuccinylase activity [GO:0036055]; transferase activity [GO:0016740]; zinc ion binding [GO:0008270]	-	mitochondrion [GO:0005739]	NAD+ binding [GO:0070403]; NAD-dependent protein deacetylase activity [GO:0034979]; protein-malonyllysine demalonylase activity [GO:0036054]; protein-succinyllysine desuccinylase activity [GO:0036055]; transferase activity [GO:0016740]; zinc ion binding [GO:0008270]
gene1707	ACIB2EUKG769434	Component of the RSC chromatin remodeling complex	RSC2 PP7435_Chr2-0051	0.0945857	0.558655	-0.31336	0.0275822	0.20472	0.162989	-0.425032	0.014899	F2QQS0	BQ9382_C2-0255	protein_coding	SOP80335.1	GO:0003682; GO:0006338; GO:0016586	RSC-type complex [GO:0016586]; chromatin binding [GO:0003682]; chromatin remodeling [GO:0006338]	chromatin remodeling [GO:0006338]	RSC-type complex [GO:0016586]	chromatin binding [GO:0003682]
gene1708	ACIB2EUKG769435	Protein transport protein BOS1	BOS1 PP7435_Chr2-0052	-0.213689	0.225836	0.704038	6.93e-06	-1.16693	1.81e-12	-0.0663363	0.76941	F2QQS1	BQ9382_C2-0260	protein_coding	SOP80336.1	GO:0005484; GO:0005794; GO:0015031; GO:0016020; GO:0016192	Golgi apparatus [GO:0005794]; membrane [GO:0016020]; SNAP receptor activity [GO:0005484]; protein transport [GO:0015031]; vesicle-mediated transport [GO:0016192]	protein transport [GO:0015031]; vesicle-mediated transport [GO:0016192]	Golgi apparatus [GO:0005794]; membrane [GO:0016020]	SNAP receptor activity [GO:0005484]
gene1709	ACIB2EUKG769436	Regulator of chromosome condensation RCC1/beta-lactamase inhibitor protein-II| BLIP-II	FMP25 PP7435_Chr2-0053	-0.479253	1.52e-05	0.272994	0.0139759	0.178972	0.118857	0.757686	7.78103e-09	F2QQS2	BQ9382_C2-0265	protein_coding	SOP80337.1	-	-	-	-	-
gene171	ACIB2EUKG767943	Type II membrane protein required for vesicular transport	BET1 PP7435_Chr1-0164	-0.213355	0.178954	0.116603	0.455451	-0.064048	0.702651	1.13251	2.80052e-11	F2QM42	BQ9382_C1-0860	protein_coding	SOP78846.1	GO:0015031; GO:0030173	integral component of Golgi membrane [GO:0030173]; protein transport [GO:0015031]	protein transport [GO:0015031]	integral component of Golgi membrane [GO:0030173]	-
gene1710	ACIB2EUKG769437	Coiled-coil domain-containing protein 90A, mitochondrial	PP7435_Chr2-0054	-0.515973	0.000128739	0.0297155	0.845396	0.132128	0.359447	0.361209	0.0292359	F2QQS3	BQ9382_C2-0270	protein_coding	SOP80338.1	-	-	-	-	-
gene1711	ACIB2EUKG769438	Phosphomannomutase	SEC53 PP7435_Chr2-0055	0.527086	8.99e-06	1.50299	4.12e-40	-0.0571746	0.672572	-0.725768	4.41673e-07	F2QQS4	BQ9382_C2-0275	protein_coding	SOP80339.1	GO:0004615; GO:0005737; GO:0009298	cytoplasm [GO:0005737]; phosphomannomutase activity [GO:0004615]; GDP-mannose biosynthetic process [GO:0009298]	GDP-mannose biosynthetic process [GO:0009298]	cytoplasm [GO:0005737]	phosphomannomutase activity [GO:0004615]
gene1712	ACIB2EUKG769439	60S ribosomal protein L10	RPL10 PP7435_Chr2-0056	-0.241664	0.0947777	-0.12983	0.369781	-0.0898595	0.554485	0.58835	0.000369801	F2QQS5	BQ9382_C2-0280	protein_coding	SOP80340.1	GO:0003735; GO:0005840; GO:0006412	ribosome [GO:0005840]; structural constituent of ribosome [GO:0003735]; translation [GO:0006412]	translation [GO:0006412]	ribosome [GO:0005840]	structural constituent of ribosome [GO:0003735]
gene1713	-	-	NA	0.0416106	0.78483	-0.00840784	0.95362	0.128847	0.338565	0.886819	2.08328e-09	-	BQ9382_C2-0285;part=1/2	misc_RNA	-	-	-	-	-	-
gene1714	ACIB2EUKG769440	Bud site selection protein 20	BUD20 PP7435_Chr2-0057	0.748777	1.74e-09	0.692219	2.21e-08	0.717736	6.98e-09	-1.07204	3.55608e-11	F2QQS6	BQ9382_C2-0290	protein_coding	SOP80341.1	GO:0003676; GO:0005634; GO:0008270	nucleus [GO:0005634]; nucleic acid binding [GO:0003676]; zinc ion binding [GO:0008270]	-	nucleus [GO:0005634]	nucleic acid binding [GO:0003676]; zinc ion binding [GO:0008270]
gene1715	ACIB2EUKG769441	STAM-binding protein	PP7435_Chr2-0058	0.359063	0.00197118	0.653531	3.76e-09	0.480535	2.03e-05	0.132283	0.381206	F2QQS7	BQ9382_C2-0295	protein_coding	SOP80342.1	-	-	-	-	-
gene1716	ACIB2EUKG769442	Deubiquitylation enzyme that binds to the chaperone-ATPase Cdc48p	OTU1 PP7435_Chr2-0059	0.129618	0.302551	0.787278	8.85e-13	-0.0835806	0.508878	0.346527	0.0138065	F2QQS8	BQ9382_C2-0300	protein_coding	SOP80343.1	GO:0004843; GO:0016579; GO:0030433	thiol-dependent ubiquitin-specific protease activity [GO:0004843]; protein deubiquitination [GO:0016579]; ubiquitin-dependent ERAD pathway [GO:0030433]	protein deubiquitination [GO:0016579]; ubiquitin-dependent ERAD pathway [GO:0030433]	-	thiol-dependent ubiquitin-specific protease activity [GO:0004843]
gene1717	ACIB2EUKG769443	Eukaryotic translation initiation factor 2A	PP7435_Chr2-0060	0.240396	0.0207086	0.188464	0.0653571	0.251321	0.0132288	-0.197569	0.121428	F2QQS9	BQ9382_C2-0305	protein_coding	SOP80344.1	GO:0003743	translation initiation factor activity [GO:0003743]	-	-	translation initiation factor activity [GO:0003743]
gene1718	ACIB2EUKG769444	Nucleoside diphosphate kinase, NDK	YNK1 PP7435_Chr2-0061	0.313928	0.0658079	-0.0904007	0.608128	0.340677	0.0397115	-1.53793	1.4436e-15	F2QQT0	BQ9382_C2-0310	protein_coding	SOP80345.1	GO:0004550; GO:0005524; GO:0006183; GO:0006228; GO:0006241	ATP binding [GO:0005524]; nucleoside diphosphate kinase activity [GO:0004550]; CTP biosynthetic process [GO:0006241]; GTP biosynthetic process [GO:0006183]; UTP biosynthetic process [GO:0006228]	CTP biosynthetic process [GO:0006241]; GTP biosynthetic process [GO:0006183]; UTP biosynthetic process [GO:0006228]	-	ATP binding [GO:0005524]; nucleoside diphosphate kinase activity [GO:0004550]
gene1719	ACIB2EUKG769445	6-phosphofructo-2-kinase, inhibitedbyphosphoenolpyruvate and sn-glycerol 3-phosphate	NA	0.698995	3.24e-08	0.122273	0.371037	2.00922	6.88e-62	1.28538	1.08104e-17	C4R2Z9	BQ9382_C2-0315	protein_coding	SOP80346.1	GO:0003873; GO:0005524; GO:0006000; GO:0006003	6-phosphofructo-2-kinase activity [GO:0003873]; ATP binding [GO:0005524]; fructose 2,6-bisphosphate metabolic process [GO:0006003]; fructose metabolic process [GO:0006000]	fructose 2,6-bisphosphate metabolic process [GO:0006003]; fructose metabolic process [GO:0006000]	-	6-phosphofructo-2-kinase activity [GO:0003873]; ATP binding [GO:0005524]
gene172	ACIB2EUKG767944	Cytosolic Fe-S cluster assembly factor CFD1	CFD1 PP7435_Chr1-0165	0.158655	0.24207	0.819206	7.63e-12	0.0519737	0.71629	1.24436	5.74295e-18	F2QM43	BQ9382_C1-0865	protein_coding	SOP78847.1	GO:0005524; GO:0005737; GO:0016226; GO:0046872; GO:0051539	cytoplasm [GO:0005737]; 4 iron, 4 sulfur cluster binding [GO:0051539]; ATP binding [GO:0005524]; metal ion binding [GO:0046872]; iron-sulfur cluster assembly [GO:0016226]	iron-sulfur cluster assembly [GO:0016226]	cytoplasm [GO:0005737]	4 iron, 4 sulfur cluster binding [GO:0051539]; ATP binding [GO:0005524]; metal ion binding [GO:0046872]
gene1720	ACIB2EUKG769446	Transcriptional accessory protein involved in TBP (TATA-binding protein) regulation helicase MOT1	MOT1 PP7435_Chr2-0064	0.662861	3.6e-11	-0.12463	0.245397	1.00253	1.57e-24	1.52507	1.20395e-37	F2QQT3	BQ9382_C2-0320	protein_coding	SOP80347.1	GO:0005524	ATP binding [GO:0005524]	-	-	ATP binding [GO:0005524]
gene1721	ACIB2EUKG769447	Genomic scaffold, Kuraishia_capsulata_scaffold_2	PP7435_Chr2-0065	0.22006	0.238351	0.874681	1.15e-07	-0.565147	0.00159107	0.265606	0.231746	F2QQT4	BQ9382_C2-0325	protein_coding	SOP80348.1	-	-	-	-	-
gene1722	ACIB2EUKG769448	Transmembrane protein 165	PP7435_Chr2-0066	-0.540122	5.58e-05	-0.446455	0.00077885	-0.73579	1.83e-08	-1.76345	1.05458e-28	F2QQT5	BQ9382_C2-0330	protein_coding	SOP80349.1	GO:0016021	integral component of membrane [GO:0016021]	-	integral component of membrane [GO:0016021]	-
gene1723	ACIB2EUKG769449	NAD(P)-binding Rossmann-fold domains	AYR1 PP7435_Chr2-0067	-0.41244	0.0177838	-1.64155	6.73e-24	0.384307	0.0243094	-1.06167	1.5436e-07	A0A1G4KPN4	BQ9382_C2-0335	protein_coding	SOP80350.1	GO:0016491	oxidoreductase activity [GO:0016491]	-	-	oxidoreductase activity [GO:0016491]
gene1724	-	-	NA	-0.898427	5.37e-11	-1.22949	1.49e-19	-1.21826	4.11e-19	-2.08051	9.87798e-33	-	BQ9382_C2-0340;part=1/2	misc_RNA	-	-	-	-	-	-
gene1725	-	-	NA	-0.900242	7.79e-11	-1.31937	8.35e-22	-1.26501	4.57e-20	-2.16326	3.52664e-34	-	BQ9382_C2-0345;part=1/2	misc_RNA	-	-	-	-	-	-
gene1726	ACIB2EUKG769450	Protein of the SUN family (Sim1p,Uth1p,Nca3p, Sun4p) that may participate in DNA replication	NA	-0.739866	3.97e-10	-1.85222	4.04e-58	-1.52856	4.74e-40	-2.47315	1.08046e-67	C4R2Z5	BQ9382_C2-0350	protein_coding	SOP80351.1	-	-	-	-	-
gene1727	ACIB2EUKG769451	Protein of unknown function (DUF2722)	PP7435_Chr2-0069	-0.86224	8.06e-12	-0.0217883	0.882647	-0.482488	0.000154321	-1.0734	4.52231e-12	F2QQT8	BQ9382_C2-0355	protein_coding	SOP80352.1	-	-	-	-	-
gene1728	ACIB2EUKG769452	Plasma membrane multidrug transporter of the major facilitator superfamily	AQR1 PP7435_Chr2-0070	-1.08946	1.77e-09	-0.941317	1.73e-07	-2.98382	5.29e-64	-1.79006	2.17225e-16	F2QQT9	BQ9382_C2-0360	protein_coding	SOP80353.1	GO:0055085	transmembrane transport [GO:0055085]	transmembrane transport [GO:0055085]	-	-
gene1729	ACIB2EUKG769453	Ydj1p	YDJ1 PP7435_Chr2-0071	0.165192	0.218654	0.453334	0.000203833	-0.075681	0.58273	-0.426026	0.00490188	F2QQU0	BQ9382_C2-0365	protein_coding	SOP80354.1	GO:0005524; GO:0006457; GO:0009408; GO:0031072; GO:0051082	ATP binding [GO:0005524]; heat shock protein binding [GO:0031072]; unfolded protein binding [GO:0051082]; protein folding [GO:0006457]; response to heat [GO:0009408]	protein folding [GO:0006457]; response to heat [GO:0009408]	-	ATP binding [GO:0005524]; heat shock protein binding [GO:0031072]; unfolded protein binding [GO:0051082]
gene173	ACIB2EUKG767945	Myosin-7, cardiac muscle beta isoform	PP7435_Chr1-0166	0.48198	0.0143585	1.6672	3.88e-20	0.220852	0.282567	1.94788	8.01878e-19	F2QM44	BQ9382_C1-0870	protein_coding	SOP78848.1	-	-	-	-	-
gene1730	ACIB2EUKG769454	Adenylyl cyclase-associated protein	SRV2 PP7435_Chr2-0072	0.301938	0.00560334	0.113544	0.311985	0.0471013	0.697491	-0.465294	0.000332884	F2QQU1	BQ9382_C2-0370	protein_coding	SOP80355.1	GO:0000902; GO:0003779; GO:0007015	actin binding [GO:0003779]; actin filament organization [GO:0007015]; cell morphogenesis [GO:0000902]	actin filament organization [GO:0007015]; cell morphogenesis [GO:0000902]	-	actin binding [GO:0003779]
gene1731	ACIB2EUKG769455	Nuclear actin-related protein involved in chromatin remodeling	ARP5 PP7435_Chr2-0073	0.199786	0.163448	0.268546	0.0474099	0.0585341	0.699857	0.145841	0.405277	F2QQU2	BQ9382_C2-0375	protein_coding	SOP80356.1	-	-	-	-	-
gene1732	ACIB2EUKG769456	Hydrolase NIT2	NIT2 PP7435_Chr2-0074	-1.23745	8.09e-22	-0.700633	6.66e-08	-0.0962515	0.509484	-0.59633	0.000217619	F2QQU3	BQ9382_C2-0380	protein_coding	SOP80357.1	GO:0006807	nitrogen compound metabolic process [GO:0006807]	nitrogen compound metabolic process [GO:0006807]	-	-
gene1733	ACIB2EUKG769457	Genomic scaffold, Kuraishia_capsulata_scaffold_2	PP7435_Chr2-0075	-0.652167	1.11e-05	-0.575973	8.71e-05	-0.210137	0.176355	-0.390738	0.0350693	F2QQU4	BQ9382_C2-0385	protein_coding	SOP80358.1	GO:0005739; GO:0016491	mitochondrion [GO:0005739]; oxidoreductase activity [GO:0016491]	-	mitochondrion [GO:0005739]	oxidoreductase activity [GO:0016491]
gene1734	ACIB2EUKG769458	Genomic scaffold, Kuraishia_capsulata_scaffold_2	PP7435_Chr2-0076	-0.55977	1.62e-06	-0.212362	0.0760077	0.141703	0.254367	0.544324	0.000112931	F2QQU5	BQ9382_C2-0390	protein_coding	SOP80359.1	-	-	-	-	-
gene1735	ACIB2EUKG769459	Coiled-coil-helix-coiled-coil-helix domain-co ntaining protein YBL059C-A	CMC2 PP7435_Chr2-0077	0.443705	0.00683256	0.386967	0.0166604	0.376914	0.0212138	0.938839	7.61149e-07	F2QQU6	BQ9382_C2-0395	protein_coding	SOP80360.1	GO:0005743	mitochondrial inner membrane [GO:0005743]	-	mitochondrial inner membrane [GO:0005743]	-
gene1736	ACIB2EUKG769460	N-terminal nucleophile aminohydrolases(Ntnhydrolases)	PUP3 PP7435_Chr2-0078	-0.330671	0.0239393	0.404437	0.00394608	0.29831	0.0377493	0.797738	2.00639e-06	F2QQU7	BQ9382_C2-0400	protein_coding	SOP80361.1	GO:0004298; GO:0005634; GO:0019774; GO:0043161	nucleus [GO:0005634]; proteasome core complex, beta-subunit complex [GO:0019774]; threonine-type endopeptidase activity [GO:0004298]; proteasome-mediated ubiquitin-dependent protein catabolic process [GO:0043161]	proteasome-mediated ubiquitin-dependent protein catabolic process [GO:0043161]	nucleus [GO:0005634]; proteasome core complex, beta-subunit complex [GO:0019774]	threonine-type endopeptidase activity [GO:0004298]
gene1737	ACIB2EUKG769461	PH and SEC7 domain-containing protein YBL060W	YEL1 PP7435_Chr2-0079	0.346317	0.00508492	0.541133	4.97e-06	0.589566	6.39e-07	1.02577	4.1997e-13	F2QQU8	BQ9382_C2-0405	protein_coding	SOP80362.1	GO:0005086; GO:0032012	ARF guanyl-nucleotide exchange factor activity [GO:0005086]; regulation of ARF protein signal transduction [GO:0032012]	regulation of ARF protein signal transduction [GO:0032012]	-	ARF guanyl-nucleotide exchange factor activity [GO:0005086]
gene1738	ACIB2EUKG769462	54S ribosomal protein IMG2	IMG2 PP7435_Chr2-0080	0.37625	0.0582821	-0.387968	0.0503876	-0.214995	0.302358	-0.00461699	0.986582	F2QQU9	BQ9382_C2-0410	protein_coding	SOP80363.1	GO:0003735; GO:0005840; GO:0006412	ribosome [GO:0005840]; structural constituent of ribosome [GO:0003735]; translation [GO:0006412]	translation [GO:0006412]	ribosome [GO:0005840]	structural constituent of ribosome [GO:0003735]
gene1739	ACIB2EUKG769463	Para-aminobenzoate (PABA) synthase	ABZ1 PP7435_Chr2-0081	0.142556	0.272072	1.96e-05	0.99986	0.270235	0.0251013	0.301105	0.0417111	F2QQV0	BQ9382_C2-0415	protein_coding	SOP80364.1	GO:0006541; GO:0009058	biosynthetic process [GO:0009058]; glutamine metabolic process [GO:0006541]	biosynthetic process [GO:0009058]; glutamine metabolic process [GO:0006541]	-	-
gene174	ACIB2EUKG767946	Uridinediphosphate-N-acetylglucosamine (UDP-G lcNAc) transporter	YEA4 PP7435_Chr1-0167	0.69285	1.17e-07	1.45053	8.54e-31	-0.398581	0.00343903	1.98625	3.49578e-39	F2QM45	BQ9382_C1-0875	protein_coding	SOP78849.1	GO:0016021; GO:0055085	integral component of membrane [GO:0016021]; transmembrane transport [GO:0055085]	transmembrane transport [GO:0055085]	integral component of membrane [GO:0016021]	-
gene1740	ACIB2EUKG769464	GPI ethanolamine phosphate transferase 1	MCD4 PP7435_Chr2-0082	0.63543	3.23e-07	0.0335822	0.814399	-0.124783	0.362495	-0.770179	6.46001e-07	F2QQV1	BQ9382_C2-0420	protein_coding	SOP80365.1	GO:0005789; GO:0006506; GO:0016021; GO:0051377	endoplasmic reticulum membrane [GO:0005789]; integral component of membrane [GO:0016021]; mannose-ethanolamine phosphotransferase activity [GO:0051377]; GPI anchor biosynthetic process [GO:0006506]	GPI anchor biosynthetic process [GO:0006506]	endoplasmic reticulum membrane [GO:0005789]; integral component of membrane [GO:0016021]	mannose-ethanolamine phosphotransferase activity [GO:0051377]
gene1741	ACIB2EUKG769465	Molecular chaperone, DnaJ superfamily	NA	0.318989	0.0377482	0.899556	2.35e-10	0.644383	8.25e-06	0.613265	0.000571194	C4R2Y0	BQ9382_C2-0425	protein_coding	SOP80366.1	-	-	-	-	-
gene1742	ACIB2EUKG769466	Phosphatidylinositol transfer protein sfh5	SFH5 PP7435_Chr2-0084	0.418104	0.00289835	-0.585243	2.47e-05	0.412216	0.00289255	-0.0494905	0.800653	F2QQV3	BQ9382_C2-0430	protein_coding	SOP80367.1	GO:0008526	phosphatidylinositol transfer activity [GO:0008526]	-	-	phosphatidylinositol transfer activity [GO:0008526]
gene1743	ACIB2EUKG769467	Translation initiation factor IF-2	PP7435_Chr2-1352	0.654431	3.76e-09	0.810561	1.09e-13	3.5491	1.5e-252	1.55586	6.34817e-33	A0A1G4KPP6	BQ9382_C2-0435	protein_coding	SOP80368.1	-	-	-	-	-
gene1744	ACIB2EUKG769468	P-loop containing nucleosidetriphosphatehydrolases	ARL3 PP7435_Chr2-1363	0.128174	0.479468	1.19916	2.96e-15	1.11564	2.6e-13	0.945193	5.23384e-07	F2QQV4	BQ9382_C2-0440	protein_coding	SOP80369.1	GO:0005525	GTP binding [GO:0005525]	-	-	GTP binding [GO:0005525]
gene1745	ACIB2EUKG769469	FAD/NAD(P)-binding domain-containing protein	NA	-0.543647	7.46e-05	0.346247	0.0105033	-0.910494	1.69e-11	0.7653	1.87135e-06	C4R2X6	BQ9382_C2-0445	protein_coding	SOP80370.1	GO:0016491	oxidoreductase activity [GO:0016491]	-	-	oxidoreductase activity [GO:0016491]
gene1746	ACIB2EUKG769470	FAD/NAD(P)-binding domain	AIF1-1 PP7435_Chr2-0087	-0.198487	0.109338	1.20925	7.74e-28	-0.614089	9.47e-08	-0.338033	0.0200628	F2QQV6	BQ9382_C2-0450	protein_coding	SOP80371.1	GO:0016491	oxidoreductase activity [GO:0016491]	-	-	oxidoreductase activity [GO:0016491]
gene1747	ACIB2EUKG769471	Constituent of the mitochondrial inner membrane presequence translocase (TIM23 complex)	TIM50 PP7435_Chr2-1374	0.544478	2.78e-05	0.216834	0.104342	0.0319332	0.831236	-0.622989	8.46755e-05	A0A1G4KPM1	BQ9382_C2-0455	protein_coding	SOP80372.1	GO:0005744; GO:0015031; GO:0016021	integral component of membrane [GO:0016021]; TIM23 mitochondrial import inner membrane translocase complex [GO:0005744]; protein transport [GO:0015031]	protein transport [GO:0015031]	integral component of membrane [GO:0016021]; TIM23 mitochondrial import inner membrane translocase complex [GO:0005744]	-
gene1748	ACIB2EUKG769472	Polyketide cyclase / dehydrase and lipid transport	NA	0.6585	3.32e-06	0.494617	0.000467724	0.289851	0.0475307	-0.399165	0.0258137	C4R2X3	BQ9382_C2-0460	protein_coding	SOP80373.1	-	-	-	-	-
gene1749	ACIB2EUKG769473	DNA-directed RNA polymerase I subunit RPA34.5 kDa polypeptide A34.5	NA	0.683689	9.52e-05	-0.441637	0.0144146	-0.299211	0.107314	-1.5432	3.29096e-11	C4R2X2	BQ9382_C2-0465	protein_coding	SOP80374.1	GO:0006360	transcription by RNA polymerase I [GO:0006360]	transcription by RNA polymerase I [GO:0006360]	-	-
gene175	ACIB2EUKG767947	PQ-loop repeat-containing protein 1	PP7435_Chr1-0168	-0.580673	6.45e-06	0.841243	6.74e-12	-0.0320768	0.827695	1.47165	1.35342e-23	F2QM46	BQ9382_C1-0880	protein_coding	SOP78850.1	-	-	-	-	-
gene1750	ACIB2EUKG769474	Alkaline phosphatase	PHO8 PP7435_Chr2-0090	-0.0689643	0.606116	-0.834589	1.3e-13	0.65822	3.69e-09	-0.419784	0.00316119	F2QQV9	BQ9382_C2-0470	protein_coding	SOP80375.1	GO:0004035	alkaline phosphatase activity [GO:0004035]	-	-	alkaline phosphatase activity [GO:0004035]
gene1751	ACIB2EUKG769475	Protein kinase-like (PK-like)	NA	0.32648	0.0308228	0.183605	0.226586	1.37625	3.24e-23	0.901277	1.81888e-07	C4R2X0	BQ9382_C2-0475	protein_coding	SOP80376.1	GO:0004672; GO:0005524	ATP binding [GO:0005524]; protein kinase activity [GO:0004672]	-	-	ATP binding [GO:0005524]; protein kinase activity [GO:0004672]
gene1752	ACIB2EUKG769476	Cytosolic J-domain-containing protein	DJP1 PP7435_Chr2-0092	0.278467	0.0757048	0.64659	9.36e-06	-0.0684952	0.68546	-0.325456	0.0832534	F2QQW1	BQ9382_C2-0480	protein_coding	SOP80377.1	-	-	-	-	-
gene1753	ACIB2EUKG769477	30S ribosomal protein S5	MRPS5 PP7435_Chr2-0093	0.520113	0.00223175	-0.0113922	0.953222	0.240352	0.171097	-1.50196	3.17952e-13	F2QQW2	BQ9382_C2-0485	protein_coding	SOP80378.1	GO:0003723; GO:0003735; GO:0005840; GO:0006412; GO:1990904	ribonucleoprotein complex [GO:1990904]; ribosome [GO:0005840]; RNA binding [GO:0003723]; structural constituent of ribosome [GO:0003735]; translation [GO:0006412]	translation [GO:0006412]	ribonucleoprotein complex [GO:1990904]; ribosome [GO:0005840]	RNA binding [GO:0003723]; structural constituent of ribosome [GO:0003735]
gene1754	ACIB2EUKG769478	P-loop containing nucleosidetriphosphatehydrolases	ARF1 PP7435_Chr2-0094	0.190348	0.0979133	0.278841	0.010467	0.518351	1.11e-06	-0.259093	0.0565035	F2QQW3	BQ9382_C2-0490	protein_coding	SOP80379.1	GO:0005525	GTP binding [GO:0005525]	-	-	GTP binding [GO:0005525]
gene1755	ACIB2EUKG769479	Genomic scaffold, Kuraishia_capsulata_scaffold_2	PP7435_Chr2-0095	0.164488	0.367811	-0.0260527	0.890884	0.738551	4.57e-06	0.422065	0.0388196	F2QQW4	BQ9382_C2-0495	protein_coding	SOP80380.1	GO:0016021	integral component of membrane [GO:0016021]	-	integral component of membrane [GO:0016021]	-
gene1756	ACIB2EUKG769480	Member of the PUF protein family	PUF4 PP7435_Chr2-0096	-0.331435	0.032557	0.264216	0.0815472	0.619104	2.27e-05	0.176301	0.364837	F2QQW5	BQ9382_C2-0500	protein_coding	SOP80381.1	GO:0003723	RNA binding [GO:0003723]	-	-	RNA binding [GO:0003723]
gene1757	ACIB2EUKG769481	Conserved predicted protein	PP7435_Chr2-0097	-0.313742	0.0164238	0.784881	9.49e-11	0.791901	6.91e-11	1.20048	2.16597e-16	F2QQW6	BQ9382_C2-0505	protein_coding	SOP80382.1	-	-	-	-	-
gene1758	ACIB2EUKG769482	Integral membrane protein localized to late Golgi vesicles along with the v-SNARE Tlg2p	NA	-0.0770909	0.654302	1.09475	6.07e-15	1.043	1.24e-13	1.56929	1.88973e-20	C4R2W3	BQ9382_C2-0510	protein_coding	SOP80383.1	GO:0000139; GO:0016021	Golgi membrane [GO:0000139]; integral component of membrane [GO:0016021]	-	Golgi membrane [GO:0000139]; integral component of membrane [GO:0016021]	-
gene1759	ACIB2EUKG769483	Chaperone that specifically facilitates the assembly of cytochrome c oxidase	PET100 PP7435_Chr2-1429	-0.476966	0.000444532	-0.0953235	0.508142	-0.563296	2.43e-05	-0.797581	1.14748e-06	A0A1G4KPM8	BQ9382_C2-0515	protein_coding	SOP80384.1	GO:0005739; GO:0033617	mitochondrion [GO:0005739]; mitochondrial respiratory chain complex IV assembly [GO:0033617]	mitochondrial respiratory chain complex IV assembly [GO:0033617]	mitochondrion [GO:0005739]	-
gene176	ACIB2EUKG767948	cAMP-independent regulatory protein pac2	NA	-1.65562	3.51e-30	-0.766902	1.83e-07	-0.708299	1.6e-06	0.834813	3.25547e-06	C4QVF4	BQ9382_C1-0885	protein_coding	SOP78851.1	-	-	-	-	-
gene1760	ACIB2EUKG769484	Uncharacterised protein family (UPF0160)	NA	0.296874	0.0452502	-0.423308	0.00297274	-0.382389	0.00785297	-1.40704	4.30298e-16	C4R2W1	BQ9382_C2-0520	protein_coding	SOP80385.1	-	-	-	-	-
gene1761	ACIB2EUKG769485	tRNA intron endonuclease, catalytic C-terminal domain	NA	0.167678	0.41332	-0.734166	6.64e-05	-0.614939	0.000941614	0.299341	0.200616	C4R2W0	BQ9382_C2-0525	protein_coding	SOP80386.1	GO:0000213; GO:0000214; GO:0000379; GO:0003676; GO:0016829	tRNA-intron endonuclease complex [GO:0000214]; lyase activity [GO:0016829]; nucleic acid binding [GO:0003676]; tRNA-intron endonuclease activity [GO:0000213]; tRNA-type intron splice site recognition and cleavage [GO:0000379]	tRNA-type intron splice site recognition and cleavage [GO:0000379]	tRNA-intron endonuclease complex [GO:0000214]	lyase activity [GO:0016829]; nucleic acid binding [GO:0003676]; tRNA-intron endonuclease activity [GO:0000213]
gene1762	ACIB2EUKG769486	Chitin synthase II	CHS2 PP7435_Chr2-1440	-0.45785	0.000264483	-0.714532	4.78e-09	-1.11941	4.1e-20	-0.828674	4.18961e-08	A0A1G4KPN2	BQ9382_C2-0530	protein_coding	SOP80387.1	GO:0004100; GO:0006031	chitin synthase activity [GO:0004100]; chitin biosynthetic process [GO:0006031]	chitin biosynthetic process [GO:0006031]	-	chitin synthase activity [GO:0004100]
gene1763	ACIB2EUKG769487	Rho GTPase activating protein (RhoGAP)	BEM2 PP7435_Chr2-1451	0.00594459	0.968386	0.00967792	0.941669	-0.404577	0.000404376	-0.0414578	0.796299	A0A1G4KPQ8	BQ9382_C2-0535	protein_coding	SOP80388.1	GO:0005085; GO:0005096; GO:0007264	GTPase activator activity [GO:0005096]; guanyl-nucleotide exchange factor activity [GO:0005085]; small GTPase mediated signal transduction [GO:0007264]	small GTPase mediated signal transduction [GO:0007264]	-	GTPase activator activity [GO:0005096]; guanyl-nucleotide exchange factor activity [GO:0005085]
gene1764	ACIB2EUKG769488	Mitochondrial escape protein 2	YME2 PP7435_Chr2-0102	-0.824026	4.08e-15	-0.895956	7.82e-18	-0.163272	0.146415	0.0338996	0.823294	F2QQX1	BQ9382_C2-0540	protein_coding	SOP80389.1	GO:0000002; GO:0003676; GO:0031305	integral component of mitochondrial inner membrane [GO:0031305]; nucleic acid binding [GO:0003676]; mitochondrial genome maintenance [GO:0000002]	mitochondrial genome maintenance [GO:0000002]	integral component of mitochondrial inner membrane [GO:0031305]	nucleic acid binding [GO:0003676]
gene1765	ACIB2EUKG769489	Ubl (Ubiquitin-likeprotein)-specific protease that cleaves Smt3p protein conjugates	ULP1 PP7435_Chr2-0103	0.890704	1e-08	-0.0508184	0.778129	0.289116	0.0785962	0.124619	0.559231	F2QQX2	BQ9382_C2-0545	protein_coding	SOP80390.1	GO:0008234	cysteine-type peptidase activity [GO:0008234]	-	-	cysteine-type peptidase activity [GO:0008234]
gene1766	ACIB2EUKG769490	Essential protein required for the maturation of 25S rRNA and 60S ribosomal subunit assembly	EBP2 PP7435_Chr2-0104	0.405495	0.000989285	0.695657	4.01e-09	1.38875	3.05e-33	-2.11738	1.50333e-42	F2QQX3	BQ9382_C2-0550	protein_coding	SOP80391.1	-	-	-	-	-
gene1767	ACIB2EUKG769491	P-loop containing nucleosidetriphosphatehydrolases	NA	0.0788597	0.582355	-0.25801	0.0407845	0.0209196	0.887111	-0.207114	0.1941	C4R2V3	BQ9382_C2-0555	protein_coding	SOP80392.1	GO:0003924; GO:0005525	GTP binding [GO:0005525]; GTPase activity [GO:0003924]	-	-	GTPase activity [GO:0003924]; GTP binding [GO:0005525]
gene1768	ACIB2EUKG769492	Protein involved in excretion of putrescine and spermidine	NA	-0.243981	0.0502462	0.444071	0.000137808	0.39558	0.000771453	0.298772	0.0430981	C4R2V2	BQ9382_C2-0560	protein_coding	SOP80393.1	GO:0016021; GO:0022857	integral component of membrane [GO:0016021]; transmembrane transporter activity [GO:0022857]	-	integral component of membrane [GO:0016021]	transmembrane transporter activity [GO:0022857]
gene1769	ACIB2EUKG769493	Mitochondrial import inner membrane translocase subunit TIM17	TIM17 PP7435_Chr2-0107	-0.0680555	0.703887	0.999563	5.98e-12	0.60642	4.49e-05	0.175916	0.375454	F2QQX6	BQ9382_C2-0565	protein_coding	SOP80394.1	GO:0005744; GO:0006886; GO:0015450; GO:0016021	integral component of membrane [GO:0016021]; TIM23 mitochondrial import inner membrane translocase complex [GO:0005744]; P-P-bond-hydrolysis-driven protein transmembrane transporter activity [GO:0015450]; intracellular protein transport [GO:0006886]	intracellular protein transport [GO:0006886]	integral component of membrane [GO:0016021]; TIM23 mitochondrial import inner membrane translocase complex [GO:0005744]	P-P-bond-hydrolysis-driven protein transmembrane transporter activity [GO:0015450]
gene177	ACIB2EUKG767949	AP-1 transcriptional activator	PP7435_Chr1-0170	-0.50284	0.000112801	-0.604468	2.12e-06	0.810105	9.29e-11	1.047	5.83123e-12	F2QM48	BQ9382_C1-0890	protein_coding	SOP78852.1	GO:0003677; GO:0003700; GO:0005634	nucleus [GO:0005634]; DNA binding [GO:0003677]; DNA-binding transcription factor activity [GO:0003700]	-	nucleus [GO:0005634]	DNA binding [GO:0003677]; DNA-binding transcription factor activity [GO:0003700]
gene1770	ACIB2EUKG769494	Protein kinase-like (PK-like)	YAK1-1 PP7435_Chr2-0108	-0.477314	0.00137323	-0.880273	8.85e-10	-0.451228	0.00216159	-0.341327	0.0644125	F2QQX7	BQ9382_C2-0570	protein_coding	SOP80395.1	GO:0004672; GO:0005524	ATP binding [GO:0005524]; protein kinase activity [GO:0004672]	-	-	ATP binding [GO:0005524]; protein kinase activity [GO:0004672]
gene1771	ACIB2EUKG769495	DNA-directed RNA polymerase II subunit RPB4	RPB4 PP7435_Chr2-0109	0.449825	0.000218125	-0.145559	0.253892	0.0440866	0.753145	-0.387773	0.0108535	F2QQX8	BQ9382_C2-0575	protein_coding	SOP80396.1	GO:0000166; GO:0003824; GO:0006352; GO:0030880	RNA polymerase complex [GO:0030880]; catalytic activity [GO:0003824]; nucleotide binding [GO:0000166]; DNA-templated transcription, initiation [GO:0006352]	DNA-templated transcription, initiation [GO:0006352]	RNA polymerase complex [GO:0030880]	catalytic activity [GO:0003824]; nucleotide binding [GO:0000166]
gene1772	ACIB2EUKG769496	Mannosyltransferase involved in N-linked protein glycosylation	YUR1 PP7435_Chr2-0110	-0.28244	0.0513905	0.922795	3.12e-12	-0.394852	0.0047995	0.531259	0.00147695	F2QQX9	BQ9382_C2-0580	protein_coding	SOP80397.1	GO:0000030; GO:0006486; GO:0016020	membrane [GO:0016020]; mannosyltransferase activity [GO:0000030]; protein glycosylation [GO:0006486]	protein glycosylation [GO:0006486]	membrane [GO:0016020]	mannosyltransferase activity [GO:0000030]
gene1773	ACIB2EUKG769497	U3 snoRNP protein	NA	-0.000683345	0.996999	0.423989	0.00847845	0.163177	0.351269	-0.737456	0.000404197	C4R2U7	BQ9382_C2-0585	protein_coding	SOP80398.1	GO:0000462; GO:0005730; GO:0030686	90S preribosome [GO:0030686]; nucleolus [GO:0005730]; maturation of SSU-rRNA from tricistronic rRNA transcript (SSU-rRNA, 5.8S rRNA, LSU-rRNA) [GO:0000462]	maturation of SSU-rRNA from tricistronic rRNA transcript (SSU-rRNA, 5.8S rRNA, LSU-rRNA) [GO:0000462]	90S preribosome [GO:0030686]; nucleolus [GO:0005730]	-
gene1774	ACIB2EUKG769498	Palmitoyl-protein thioesterase	NA	-0.551903	0.00719424	0.0968262	0.655177	-0.0437724	0.849712	0.19224	0.463647	C4R2U6	BQ9382_C2-0590	protein_coding	SOP80399.1	GO:0002084; GO:0008474	palmitoyl-(protein) hydrolase activity [GO:0008474]; protein depalmitoylation [GO:0002084]	protein depalmitoylation [GO:0002084]	-	palmitoyl-(protein) hydrolase activity [GO:0008474]
gene1775	ACIB2EUKG769499	5\'-3\' exoribonuclease 2	PP7435_Chr2-0113	0.627756	8.47e-05	-0.0385861	0.83257	0.505186	0.00152491	0.753356	8.74457e-05	F2QQY2	BQ9382_C2-0595	protein_coding	SOP80400.1	-	-	-	-	-
gene1776	ACIB2EUKG769500	60S ribosomal protein L17	RPL17B PP7435_Chr2-0114	-0.198524	0.13005	-0.646105	7.55e-08	0.249341	0.0472465	-2.66092	1.0025e-74	F2QQY3	BQ9382_C2-0600	protein_coding	SOP80402.1	GO:0003735; GO:0006412; GO:0015934	large ribosomal subunit [GO:0015934]; structural constituent of ribosome [GO:0003735]; translation [GO:0006412]	translation [GO:0006412]	large ribosomal subunit [GO:0015934]	structural constituent of ribosome [GO:0003735]
gene1777	-	-	NA	-0.192561	0.146893	-0.649213	8.91e-08	0.237485	0.0617924	-2.70681	5.8977e-73	-	BQ9382_C2-0605;part=1/2	misc_RNA	-	-	-	-	-	-
gene1778	ACIB2EUKG769502	Type I membrane protein involved in autophagy and the cytoplasm-to-vacuole targeting (Cvt)pathway	ATG27 PP7435_Chr2-0115	-0.349448	0.00534162	0.361353	0.00303061	-0.457339	0.000172657	-0.120269	0.456995	F2QQY4	BQ9382_C2-0610	protein_coding	SOP80403.1	-	-	-	-	-
gene1779	ACIB2EUKG769503	Prefoldin subunit 1	PFD1 PP7435_Chr2-0116	0.229916	0.147196	-0.17367	0.26769	-0.36944	0.0156966	-0.893393	1.82411e-06	F2QQY5	BQ9382_C2-0615	protein_coding	SOP80404.1	GO:0006457; GO:0016272; GO:0051082	prefoldin complex [GO:0016272]; unfolded protein binding [GO:0051082]; protein folding [GO:0006457]	protein folding [GO:0006457]	prefoldin complex [GO:0016272]	unfolded protein binding [GO:0051082]
gene178	ACIB2EUKG767950	Protein with a role in 5\'-end processing of mitochondrial RNAs	PET127 PP7435_Chr1-1741	1.2532	4.08e-23	1.47119	1.02e-31	0.362668	0.0068074	-0.302064	0.0776872	A0A1G4KP28	BQ9382_C1-0895	protein_coding	SOP78853.1	GO:0000959; GO:0005739	mitochondrion [GO:0005739]; mitochondrial RNA metabolic process [GO:0000959]	mitochondrial RNA metabolic process [GO:0000959]	mitochondrion [GO:0005739]	-
gene1780	ACIB2EUKG769504	NAD-dependentglycerol-3-phosphate dehydrogena se, key enzyme of glycerolsynthesis	NA	-0.942453	1.45e-11	0.0551422	0.725624	-0.182992	0.223328	-0.878567	2.99458e-07	C4R2U1	BQ9382_C2-0620	protein_coding	SOP80405.1	GO:0004367; GO:0005975; GO:0009331; GO:0042803; GO:0046168; GO:0051287	glycerol-3-phosphate dehydrogenase complex [GO:0009331]; glycerol-3-phosphate dehydrogenase [NAD+] activity [GO:0004367]; NAD binding [GO:0051287]; protein homodimerization activity [GO:0042803]; carbohydrate metabolic process [GO:0005975]; glycerol-3-phosphate catabolic process [GO:0046168]	carbohydrate metabolic process [GO:0005975]; glycerol-3-phosphate catabolic process [GO:0046168]	glycerol-3-phosphate dehydrogenase complex [GO:0009331]	glycerol-3-phosphate dehydrogenase [NAD+] activity [GO:0004367]; NAD binding [GO:0051287]; protein homodimerization activity [GO:0042803]
gene1781	ACIB2EUKG769505	Aldehyde oxidase and xanthine dehydrogenase,a/b hammerhead domain	NA	-0.859596	3.46e-16	-0.395861	0.000220759	0.132172	0.249558	0.691779	7.44522e-08	C4R2U0	BQ9382_C2-0625	protein_coding	SOP80406.1	GO:0005506; GO:0009055; GO:0051537; GO:0071949	2 iron, 2 sulfur cluster binding [GO:0051537]; electron transfer activity [GO:0009055]; FAD binding [GO:0071949]; iron ion binding [GO:0005506]	-	-	2 iron, 2 sulfur cluster binding [GO:0051537]; electron transfer activity [GO:0009055]; FAD binding [GO:0071949]; iron ion binding [GO:0005506]
gene1782	ACIB2EUKG769506	Inositol 1-phosphate synthase	INO1 PP7435_Chr2-0119	-2.32818	1.83e-101	-2.15956	1.8e-87	-6.36167	0	-5.22646	3.65653e-298	F2QQY8	BQ9382_C2-0630	protein_coding	SOP80407.1	GO:0004512; GO:0006021; GO:0008654	inositol-3-phosphate synthase activity [GO:0004512]; inositol biosynthetic process [GO:0006021]; phospholipid biosynthetic process [GO:0008654]	inositol biosynthetic process [GO:0006021]; phospholipid biosynthetic process [GO:0008654]	-	inositol-3-phosphate synthase activity [GO:0004512]
gene1783	ACIB2EUKG769507	Protein of the endoplasmic reticulum,required for GPI-phospholipase A2 activity	PER1 PP7435_Chr2-0120	0.428412	0.00621865	0.284125	0.0694227	-0.241694	0.135816	0.568065	0.00234264	A0A1G4KPP4	BQ9382_C2-0635	protein_coding	SOP80408.1	GO:0006506; GO:0016021; GO:0031227	integral component of membrane [GO:0016021]; intrinsic component of endoplasmic reticulum membrane [GO:0031227]; GPI anchor biosynthetic process [GO:0006506]	GPI anchor biosynthetic process [GO:0006506]	integral component of membrane [GO:0016021]; intrinsic component of endoplasmic reticulum membrane [GO:0031227]	-
gene1784	ACIB2EUKG769508	Boron efflux transporter of the plasma membrane	BOR1 PP7435_Chr2-0121	-0.0985286	0.47335	-0.312814	0.0103172	-0.371008	0.00232147	-0.0318936	0.852779	A0A1G4KPQ5	BQ9382_C2-0640	protein_coding	SOP80409.1	GO:0005452; GO:0016021	integral component of membrane [GO:0016021]; inorganic anion exchanger activity [GO:0005452]	-	integral component of membrane [GO:0016021]	inorganic anion exchanger activity [GO:0005452]
gene1785	ACIB2EUKG769509	Glutathione S-transferase, C-terminal domain	GTT1 PP7435_Chr2-0122	-0.219581	0.0609125	-0.240827	0.0328723	-0.483427	1.1e-05	-1.78528	5.81211e-42	F2QQZ1	BQ9382_C2-0645	protein_coding	SOP80410.1	GO:0016740	transferase activity [GO:0016740]	-	-	transferase activity [GO:0016740]
gene1786	-	-	NA	-0.097243	0.509758	-0.35285	0.00638732	-0.244139	0.0659714	-1.33003	1.50466e-17	-	BQ9382_C2-0650;part=1/2	misc_RNA	-	-	-	-	-	-
gene1787	-	-	NA	-0.15516	0.269734	-0.463473	0.000291609	-0.347845	0.00747825	-1.00607	1.79024e-10	-	BQ9382_C2-0655;part=1/2	misc_RNA	-	-	-	-	-	-
gene1788	ACIB2EUKG769510	Smi1	PP7435_Chr2-0123	0.588533	7.02e-06	-0.827002	1.55e-10	-2.04538	1.07e-55	-2.17283	1.28659e-40	F2QQZ2	BQ9382_C2-0660	protein_coding	SOP80411.1	-	-	-	-	-
gene1789	ACIB2EUKG769511	Genomic scaffold, Kuraishia_capsulata_scaffold_1	PP7435_Chr2-0124	-0.21085	0.261399	-1.18531	1.32e-12	-2.09202	3.01e-36	-3.74835	7.7386e-68	F2QQZ3	BQ9382_C2-0665	protein_coding	SOP80412.1	-	-	-	-	-
gene179	ACIB2EUKG767951	Autophagy-related protein 2	ATG2 PP7435_Chr1-1752	-0.46608	4.78e-05	-0.652255	5.53e-09	-1.0227	4.07e-20	-0.314062	0.0274828	F2QM49	BQ9382_C1-0900	protein_coding	SOP78854.1	GO:0000981; GO:0005634; GO:0008270; GO:0030242	nucleus [GO:0005634]; DNA-binding transcription factor activity, RNA polymerase II-specific [GO:0000981]; zinc ion binding [GO:0008270]; autophagy of peroxisome [GO:0030242]	autophagy of peroxisome [GO:0030242]	nucleus [GO:0005634]	DNA-binding transcription factor activity, RNA polymerase II-specific [GO:0000981]; zinc ion binding [GO:0008270]
gene1790	ACIB2EUKG769512	Conserved protein required for assembly of subunits of mitochondrial F1F0 ATP synthase	ATP12 PP7435_Chr2-0125	0.362832	0.00256024	0.382155	0.00115798	-0.499469	2.71e-05	-0.596227	5.02347e-05	F2QQZ4	BQ9382_C2-0670	protein_coding	SOP80413.1	GO:0043461	proton-transporting ATP synthase complex assembly [GO:0043461]	proton-transporting ATP synthase complex assembly [GO:0043461]	-	-
gene1791	ACIB2EUKG769513	Eukaryotic translation initiation factor 3 subunit M	PP7435_Chr2-0126	0.150815	0.220794	0.0321804	0.80148	0.42782	0.000133703	-1.46302	9.26449e-27	F2QQZ5	BQ9382_C2-0675	protein_coding	SOP80414.1	GO:0005737	cytoplasm [GO:0005737]	-	cytoplasm [GO:0005737]	-
gene1792	ACIB2EUKG769514	EKC/KEOPS complex subunit GON7	GON7 PP7435_Chr2-0127	-0.369188	0.147951	0.603226	0.0112091	-1.26466	9.05e-08	-0.265826	0.396112	F2QQZ6	BQ9382_C2-0680	protein_coding	SOP80415.1	-	-	-	-	-
gene1793	ACIB2EUKG769515	Transferase CAF17	IBA57 PP7435_Chr2-0128	-0.0928449	0.499464	1.18936	2.03e-25	-0.448983	0.000193487	0.864131	1.06153e-09	F2QQZ7	BQ9382_C2-0685	protein_coding	SOP80416.1	-	-	-	-	-
gene1794	ACIB2EUKG769516	HLH, helix-loop-helix DNA-binding domain	INO4 PP7435_Chr2-0129	0.102292	0.646769	-0.691884	0.000417014	0.467225	0.0150348	2.05203	1.05378e-21	F2QQZ8	BQ9382_C2-0690	protein_coding	SOP80417.1	GO:0046983	protein dimerization activity [GO:0046983]	-	-	protein dimerization activity [GO:0046983]
gene1795	-	-	NA	0.0580061	0.827054	-0.726198	0.00117794	0.544057	0.0114849	1.7651	3.08956e-13	-	BQ9382_C2-0695;part=1/2	misc_RNA	-	-	-	-	-	-
gene1796	ACIB2EUKG769517	Eukaryotic integral membrane protein(DUF1751)	PP7435_Chr2-0130	-0.288341	0.0290153	-1.60471	8.23e-39	-0.457863	0.000289872	0.391164	0.0121045	F2QQZ9	BQ9382_C2-0700	protein_coding	SOP80418.1	GO:0006890; GO:0016021	integral component of membrane [GO:0016021]; retrograde vesicle-mediated transport, Golgi to endoplasmic reticulum [GO:0006890]	retrograde vesicle-mediated transport, Golgi to endoplasmic reticulum [GO:0006890]	integral component of membrane [GO:0016021]	-
gene1797	ACIB2EUKG769518	Subunit of a Golgi mannosyltransferase complex that also contains Anp1p,Mnn9p, Mnn10p, and Hoc1p	MNN11 PP7435_Chr2-0131	0.899858	1.2e-15	0.724576	1.37e-10	0.603824	1.19e-07	2.79785	5.35481e-100	F2QR00	BQ9382_C2-0705	protein_coding	SOP80419.1	GO:0016021; GO:0016757	integral component of membrane [GO:0016021]; transferase activity, transferring glycosyl groups [GO:0016757]	-	integral component of membrane [GO:0016021]	transferase activity, transferring glycosyl groups [GO:0016757]
gene1798	ACIB2EUKG769519	Presequence translocated-associated motorsubunit PAM17	PAM17 PP7435_Chr2-0132	0.246123	0.0307057	0.498672	3.33e-06	0.352811	0.0012355	2.08258	6.29216e-62	F2QR01	BQ9382_C2-0710	protein_coding	SOP80420.1	GO:0001405	PAM complex, Tim23 associated import motor [GO:0001405]	-	PAM complex, Tim23 associated import motor [GO:0001405]	-
gene1799	ACIB2EUKG769520	Cytochrome c peroxidase	CCP1-1 PP7435_Chr2-0133	-1.89847	3.53e-73	-0.222025	0.0473588	-2.12733	6.88e-92	1.17299	1.32878e-19	F2QR02	BQ9382_C2-0715	protein_coding	SOP80421.1	GO:0004601; GO:0006979; GO:0020037; GO:0046872	heme binding [GO:0020037]; metal ion binding [GO:0046872]; peroxidase activity [GO:0004601]; response to oxidative stress [GO:0006979]	response to oxidative stress [GO:0006979]	-	heme binding [GO:0020037]; metal ion binding [GO:0046872]; peroxidase activity [GO:0004601]
gene18	ACIB2EUKG767798	Protein that stimulates strand exchange by stabilizing the binding of Rad51p to single-stranded DNA	RAD57 PP7435_Chr1-0019	-0.163997	0.241183	0.167294	0.209987	-0.0521909	0.72261	0.165195	0.323025	A0A1G4KNY4	BQ9382_C1-0095	protein_coding	SOP78703.1	GO:0003677; GO:0005524; GO:0006281; GO:0008094	ATP binding [GO:0005524]; DNA binding [GO:0003677]; DNA-dependent ATPase activity [GO:0008094]; DNA repair [GO:0006281]	DNA repair [GO:0006281]	-	ATP binding [GO:0005524]; DNA binding [GO:0003677]; DNA-dependent ATPase activity [GO:0008094]
gene180	ACIB2EUKG767952	Conserved predicted protein	PP7435_Chr1-0172	1.70382	3.36e-44	1.03828	4.22e-17	-0.448224	0.00045342	-0.00951181	0.958873	F2QM50	BQ9382_C1-0905	protein_coding	SOP78855.1	-	-	-	-	-
gene1800	ACIB2EUKG769521	P-loop containing nucleosidetriphosphatehydrolases	STH1 PP7435_Chr2-0134	0.906001	5.89e-18	-0.35667	0.00103811	0.915407	1.83e-18	0.262894	0.0533539	F2QR03	BQ9382_C2-0720	protein_coding	SOP80422.1	GO:0005524; GO:0042393	ATP binding [GO:0005524]; histone binding [GO:0042393]	-	-	ATP binding [GO:0005524]; histone binding [GO:0042393]
gene1801	ACIB2EUKG769522	Ribosome biogenesis protein nsa2	NSA2 PP7435_Chr2-0135	0.486091	2.17e-05	0.50637	6.95e-06	0.774365	2.98e-12	-2.42307	5.74417e-58	F2QR04	BQ9382_C2-0725	protein_coding	SOP80423.1	-	-	-	-	-
gene1802	ACIB2EUKG769523	U3 small nucleolar ribonucleoprotein protein LCP5	NA	0.573029	0.000130387	0.678175	3.6e-06	-0.0691625	0.688557	-1.88787	2.66011e-20	C4R2S2	BQ9382_C2-0730	protein_coding	SOP80424.1	-	-	-	-	-
gene1803	ACIB2EUKG769524	Peroxisomal catalase	CTA1 PP7435_Chr2-0137	-1.23002	2.61e-28	-1.76764	1.12e-57	-2.4972	1.54e-114	0.0922143	0.548752	F2QR06	BQ9382_C2-0735	protein_coding	SOP80425.1	GO:0004096; GO:0006979; GO:0020037; GO:0042744; GO:0046872	catalase activity [GO:0004096]; heme binding [GO:0020037]; metal ion binding [GO:0046872]; hydrogen peroxide catabolic process [GO:0042744]; response to oxidative stress [GO:0006979]	hydrogen peroxide catabolic process [GO:0042744]; response to oxidative stress [GO:0006979]	-	catalase activity [GO:0004096]; heme binding [GO:0020037]; metal ion binding [GO:0046872]
gene1804	ACIB2EUKG769525	NUBM (51 kDa) subunit of mitochondrial NADH:ubiquinone oxidoreductase (Complex I)	NUBM PP7435_Chr2-0138	-0.319036	0.011316	-0.630171	1.45e-07	0.977048	1.08e-16	-0.214879	0.167998	F2QR07	BQ9382_C2-0740	protein_coding	SOP80426.1	GO:0005743; GO:0008137; GO:0010181; GO:0046872; GO:0051287; GO:0051539; GO:0070469	mitochondrial inner membrane [GO:0005743]; respirasome [GO:0070469]; 4 iron, 4 sulfur cluster binding [GO:0051539]; FMN binding [GO:0010181]; metal ion binding [GO:0046872]; NAD binding [GO:0051287]; NADH dehydrogenase (ubiquinone) activity [GO:0008137]	-	mitochondrial inner membrane [GO:0005743]; respirasome [GO:0070469]	4 iron, 4 sulfur cluster binding [GO:0051539]; FMN binding [GO:0010181]; metal ion binding [GO:0046872]; NAD binding [GO:0051287]; NADH dehydrogenase (ubiquinone) activity [GO:0008137]
gene1805	ACIB2EUKG769526	t-SNARE protein important for fusion of secretory vesicles with the plasma membrane	SEC9 PP7435_Chr2-0139	0.215272	0.0959624	1.35438	2.14e-31	0.0732733	0.592668	0.607385	3.49682e-05	F2QR08	BQ9382_C2-0745	protein_coding	SOP80427.1	-	-	-	-	-
gene1806	ACIB2EUKG769527	RNA-binding domain, RBD	PP7435_Chr2-0140	-0.0967843	0.593489	-0.0110741	0.951368	0.3294	0.0378133	0.355887	0.067626	F2QR09	BQ9382_C2-0750	protein_coding	SOP80428.1	GO:0003723	RNA binding [GO:0003723]	-	-	RNA binding [GO:0003723]
gene1807	ACIB2EUKG769528	RNA-binding domain, RBD	RNA15 PP7435_Chr2-0141	0.0162124	0.940819	0.116306	0.519603	-0.190401	0.292777	0.500647	0.0151669	F2QR10	BQ9382_C2-0755	protein_coding	SOP80429.1	GO:0003723	RNA binding [GO:0003723]	-	-	RNA binding [GO:0003723]
gene1808	ACIB2EUKG769529	General transcription elongation factor TFIIS	DST1 PP7435_Chr2-0142	0.138627	0.323765	-0.0183427	0.90164	0.0763093	0.592837	-0.0992929	0.56013	F2QR11	BQ9382_C2-0760	protein_coding	SOP80430.1	GO:0003746; GO:0005634; GO:0006351; GO:0006355; GO:0008270	nucleus [GO:0005634]; translation elongation factor activity [GO:0003746]; zinc ion binding [GO:0008270]; regulation of transcription, DNA-templated [GO:0006355]; transcription, DNA-templated [GO:0006351]	regulation of transcription, DNA-templated [GO:0006355]; transcription, DNA-templated [GO:0006351]	nucleus [GO:0005634]	translation elongation factor activity [GO:0003746]; zinc ion binding [GO:0008270]
gene1809	ACIB2EUKG769530	Conserved predicted protein	PP7435_Chr2-0143	0.222555	0.253548	-0.716188	7.23e-05	-0.534361	0.00349232	-1.30246	1.26086e-08	F2QR12	BQ9382_C2-0765	protein_coding	SOP80431.1	-	-	-	-	-
gene181	-	-	NA	0.848364	0.00330076	0.235254	0.446986	0.198604	0.540809	1.21153	0.000347601	-	BQ9382_C1-0910	misc_RNA	-	-	-	-	-	-
gene1810	ACIB2EUKG769531	Tryptophan synthase beta subunit-like PLP-dependent enzymes	CYS4 PP7435_Chr2-0144	-0.689899	2.26e-09	-0.456499	8.02e-05	-0.550939	1.74e-06	-1.20269	3.92381e-18	F2QR13	BQ9382_C2-0770	protein_coding	SOP80432.1	GO:0004122; GO:0005737; GO:0006535; GO:0019343	cytoplasm [GO:0005737]; cystathionine beta-synthase activity [GO:0004122]; cysteine biosynthetic process from serine [GO:0006535]; cysteine biosynthetic process via cystathionine [GO:0019343]	cysteine biosynthetic process from serine [GO:0006535]; cysteine biosynthetic process via cystathionine [GO:0019343]	cytoplasm [GO:0005737]	cystathionine beta-synthase activity [GO:0004122]
gene1811	ACIB2EUKG769532	Peptidyl-tRNA hydrolase, PTH1 family	PTH1 PP7435_Chr2-0145	-0.32652	0.0689394	0.361534	0.0327601	-0.242892	0.176355	0.692002	0.000594811	F2QR14	BQ9382_C2-0775	protein_coding	SOP80433.1	GO:0004045	aminoacyl-tRNA hydrolase activity [GO:0004045]	-	-	aminoacyl-tRNA hydrolase activity [GO:0004045]
gene1812	ACIB2EUKG769533	Conserved predicted protein	PP7435_Chr2-0146	-0.790329	1.99e-06	-0.000523415	0.99821	-0.749101	6.09e-06	0.125624	0.566286	F2QR15	BQ9382_C2-0780	protein_coding	SOP80434.1	-	-	-	-	-
gene1813	ACIB2EUKG769534	Acyl-CoA N-acyltransferases (Nat)	SPT10-2 PP7435_Chr2-0147	-0.38856	0.00912133	-0.127515	0.407479	0.109111	0.491908	0.569967	0.00103202	F2QR16	BQ9382_C2-0785	protein_coding	SOP80435.1	GO:0008080	N-acetyltransferase activity [GO:0008080]	-	-	N-acetyltransferase activity [GO:0008080]
gene1814	ACIB2EUKG769535	Histone acetylase, sequence-specific activator of histone genes	SPT10-1 PP7435_Chr2-0148	1.33956	4.69e-19	-0.147437	0.387895	0.480579	0.00241754	0.529329	0.0063252	F2QR17	BQ9382_C2-0790	protein_coding	SOP80436.1	GO:0008080	N-acetyltransferase activity [GO:0008080]	-	-	N-acetyltransferase activity [GO:0008080]
gene1815	ACIB2EUKG769536	Bifunctional carbamoylphosphatesynthetase(CPSase)-aspartate transcarbamylase (ATCase)	URA2 PP7435_Chr2-0149	0.838711	3.4e-11	0.532055	2.98e-05	0.421893	0.00107157	-2.01523	1.17258e-38	F2QR18	BQ9382_C2-0795	protein_coding	SOP80437.1	GO:0004070; GO:0004088; GO:0005524; GO:0006207; GO:0006541; GO:0016597; GO:0046872	amino acid binding [GO:0016597]; aspartate carbamoyltransferase activity [GO:0004070]; ATP binding [GO:0005524]; carbamoyl-phosphate synthase (glutamine-hydrolyzing) activity [GO:0004088]; metal ion binding [GO:0046872]; 'de novo' pyrimidine nucleobase biosynthetic process [GO:0006207]; glutamine metabolic process [GO:0006541]	'de novo' pyrimidine nucleobase biosynthetic process [GO:0006207]; glutamine metabolic process [GO:0006541]	-	amino acid binding [GO:0016597]; aspartate carbamoyltransferase activity [GO:0004070]; ATP binding [GO:0005524]; carbamoyl-phosphate synthase (glutamine-hydrolyzing) activity [GO:0004088]; metal ion binding [GO:0046872]
gene1816	-	-	NA	0.0601777	0.910818	1.03679	0.0107018	0.363482	0.423244	-1.82613	0.00531452	-	BQ9382_C2-0800	misc_RNA	-	-	-	-	-	-
gene1817	ACIB2EUKG769537	Component of the Trk1p-Trk2p potassium transport system	TRK2 PP7435_Chr2-0150	0.253017	0.0487081	0.217658	0.0830561	0.444477	0.000260862	-0.29876	0.0543187	F2QR19	BQ9382_C2-0805	protein_coding	SOP80438.1	GO:0005623; GO:0005887; GO:0015079; GO:0030007	cell [GO:0005623]; integral component of plasma membrane [GO:0005887]; potassium ion transmembrane transporter activity [GO:0015079]; cellular potassium ion homeostasis [GO:0030007]	cellular potassium ion homeostasis [GO:0030007]	cell [GO:0005623]; integral component of plasma membrane [GO:0005887]	potassium ion transmembrane transporter activity [GO:0015079]
gene1818	ACIB2EUKG769538	Cell cycle control protein cwf14	BUD31 PP7435_Chr2-1473	0.0793353	0.75309	-0.474024	0.0287582	-0.257612	0.256885	-1.15997	2.51958e-05	A0A1G4KPN0	BQ9382_C2-0810	protein_coding	SOP80439.1	GO:0005634	nucleus [GO:0005634]	-	nucleus [GO:0005634]	-
gene1819	ACIB2EUKG769539	Methylenetetrahydrofolate reductase	MET13-1 PP7435_Chr2-0151	-0.212033	0.224848	0.832762	9.54e-08	-1.85752	6.9e-32	-1.95994	2.58489e-23	F2QR20	BQ9382_C2-0815	protein_coding	SOP80440.1	GO:0004489; GO:0006555; GO:0035999	methylenetetrahydrofolate reductase (NAD(P)H) activity [GO:0004489]; methionine metabolic process [GO:0006555]; tetrahydrofolate interconversion [GO:0035999]	methionine metabolic process [GO:0006555]; tetrahydrofolate interconversion [GO:0035999]	-	methylenetetrahydrofolate reductase (NAD(P)H) activity [GO:0004489]
gene182	ACIB2EUKG767953	Zinc finger protein 287	MET32 PP7435_Chr1-0173	0.362944	0.0387057	0.54345	0.00113315	-0.383807	0.0287794	0.629412	0.00210005	F2QM51	BQ9382_C1-0915	protein_coding	SOP78856.1	GO:0003676	nucleic acid binding [GO:0003676]	-	-	nucleic acid binding [GO:0003676]
gene1820	ACIB2EUKG769540	Conserved predicted protein	PP7435_Chr2-1484	0.730438	0.18633	-0.0630407	0.916186	-0.729573	0.17668	-1.18286	0.0697935	A0A1G4KPN8	BQ9382_C2-0820	protein_coding	SOP80441.1	-	-	-	-	-
gene1821	-	-	NA	0.55895	0.00790172	0.420026	0.0437836	-1.0805	1.23e-07	-1.75429	4.88355e-12	-	BQ9382_C2-0830;part=1/2	misc_RNA	-	-	-	-	-	-
gene1822	-	-	NA	1.06011	0.00177207	0.296832	0.408854	-0.153143	0.693316	-1.09867	0.0130317	-	BQ9382_C2-0825;part=1/2	misc_RNA	-	-	-	-	-	-
gene1823	ACIB2EUKG769541	Glycolipid transfer protein (GLTP)	NA	-0.673785	0.00142596	-0.365369	0.0858189	-1.12474	3.63e-08	-1.9719	3.41367e-15	C4R2Q5	BQ9382_C2-0835	protein_coding	SOP80442.1	GO:0005737; GO:0120009; GO:0120013	cytoplasm [GO:0005737]; lipid transfer activity [GO:0120013]; intermembrane lipid transfer [GO:0120009]	intermembrane lipid transfer [GO:0120009]	cytoplasm [GO:0005737]	lipid transfer activity [GO:0120013]
gene1824	ACIB2EUKG769542	-	NA	-0.00351784	0.98343	0.370352	0.00527422	-1.27892	1.11e-23	-1.72404	1.65452e-28	-	BQ9382_C2-0840;part=1/2	protein_coding	-	-	-	-	-	-
gene1825	ACIB2EUKG769542	-	NA	-0.00800487	0.963037	0.380732	0.00422905	-1.27574	2.03e-23	-1.71072	6.52998e-28	-	BQ9382_C2-0850	other	-	-	-	-	-	-
gene1826	ACIB2EUKG769543	-	NA	-0.00290233	0.986909	0.374263	0.00493794	-1.27703	1.8e-23	-1.71891	3.52771e-28	-	BQ9382_C2-0845;part=1/2	protein_coding	-	-	-	-	-	-
gene1827	ACIB2EUKG769543	-	NA	-0.00641957	0.970536	0.382505	0.00413321	-1.27373	2.97e-23	-1.70601	1.19381e-27	-	BQ9382_C2-0855	other	-	-	-	-	-	-
gene1828	ACIB2EUKG769544	Pseudouridine synthase catalytic subunit of box H/ACA small nucleolar ribonucleoprotein particles	CBF5 PP7435_Chr2-0154	1.19834	9.31e-24	0.598942	8.15e-07	0.825357	6.55e-12	-1.59048	6.2966e-27	F2QR23	BQ9382_C2-0860	protein_coding	SOP80445.1	GO:0001522; GO:0003723; GO:0006396; GO:0009982	pseudouridine synthase activity [GO:0009982]; RNA binding [GO:0003723]; pseudouridine synthesis [GO:0001522]; RNA processing [GO:0006396]	pseudouridine synthesis [GO:0001522]; RNA processing [GO:0006396]	-	pseudouridine synthase activity [GO:0009982]; RNA binding [GO:0003723]
gene1829	ACIB2EUKG769545	YVTN repeat-like/Quinoproteinaminedehydrogenase	LST8 PP7435_Chr2-0155	0.28131	0.0813442	-0.731176	1.45e-06	-0.251679	0.114839	0.341163	0.0757966	F2QR24	BQ9382_C2-0865	protein_coding	SOP80446.1	GO:0031929; GO:0031931; GO:0031932	TORC1 complex [GO:0031931]; TORC2 complex [GO:0031932]; TOR signaling [GO:0031929]	TOR signaling [GO:0031929]	TORC1 complex [GO:0031931]; TORC2 complex [GO:0031932]	-
gene183	ACIB2EUKG767954	Nascent polypeptide-associated complex subunit beta	PP7435_Chr1-1763	0.533967	0.000190954	-0.309941	0.0348698	0.868455	3.22e-10	0.234893	0.201384	A0A1G4KP33	BQ9382_C1-0920	protein_coding	SOP78857.1	-	-	-	-	-
gene1830	ACIB2EUKG769546	Type II HSP40 co-chaperone that interacts with the HSP70 protein Ssa1p	SIS1 PP7435_Chr2-0156	0.45394	0.384508	-0.251537	0.621365	-0.942333	0.0490429	0.099367	0.881919	F2QR25	BQ9382_C2-0870	protein_coding	SOP80447.1	GO:0006457; GO:0051082	unfolded protein binding [GO:0051082]; protein folding [GO:0006457]	protein folding [GO:0006457]	-	unfolded protein binding [GO:0051082]
gene1831	ACIB2EUKG769547	SET and MYND domain-containing protein 2	PP7435_Chr2-0157	0.752556	1.64e-05	-0.0402828	0.840034	-0.185697	0.323702	0.331008	0.135663	F2QR26	BQ9382_C2-0875	protein_coding	SOP80448.1	GO:0046872	metal ion binding [GO:0046872]	-	-	metal ion binding [GO:0046872]
gene1832	ACIB2EUKG769548	MHC class II regulatory factor RFX1	RFX1 PP7435_Chr2-0158	-0.332422	0.0239393	0.430801	0.00221325	-0.296741	0.0408518	-1.25289	2.08327e-13	F2QR27	BQ9382_C2-0880	protein_coding	SOP80449.1	GO:0003677; GO:0003700	DNA binding [GO:0003677]; DNA-binding transcription factor activity [GO:0003700]	-	-	DNA binding [GO:0003677]; DNA-binding transcription factor activity [GO:0003700]
gene1833	ACIB2EUKG769549	Tigger transposable element-derived protein4	PP7435_Chr2-0159	1.54059	3.44e-36	-0.0129945	0.932225	1.73403	8.95e-46	0.657169	2.44102e-05	A0A1G4KPN9	BQ9382_C2-0885	protein_coding	SOP80450.1	GO:0003676	nucleic acid binding [GO:0003676]	-	-	nucleic acid binding [GO:0003676]
gene1834	ACIB2EUKG769550	Muscle M-line assembly protein unc-89	PP7435_Chr2-0160	-0.15766	0.302206	-1.47615	1.45e-26	-0.43087	0.002094	-1.7048	4.10475e-22	F2QR29	BQ9382_C2-0890	protein_coding	SOP80451.1	-	-	-	-	-
gene1835	-	-	NA	-0.091364	0.702376	0.803366	3.49e-05	0.595626	0.00275226	0.0353675	0.903512	-	BQ9382_C2-0895	misc_RNA	-	-	-	-	-	-
gene1836	ACIB2EUKG769551	Subunit of the tRNA splicing endonuclease,which is composed of Sen2p, Sen15p, Sen34p,and Sen54p	SEN2 PP7435_Chr2-0161	-0.00862194	0.956237	0.736447	3.61e-10	0.590041	6.49e-07	-0.834397	1.18931e-08	F2QR30	BQ9382_C2-0900	protein_coding	SOP80452.1	GO:0000213; GO:0000214; GO:0003676; GO:0006388; GO:0016829	tRNA-intron endonuclease complex [GO:0000214]; lyase activity [GO:0016829]; nucleic acid binding [GO:0003676]; tRNA-intron endonuclease activity [GO:0000213]; tRNA splicing, via endonucleolytic cleavage and ligation [GO:0006388]	tRNA splicing, via endonucleolytic cleavage and ligation [GO:0006388]	tRNA-intron endonuclease complex [GO:0000214]	lyase activity [GO:0016829]; nucleic acid binding [GO:0003676]; tRNA-intron endonuclease activity [GO:0000213]
gene1837	ACIB2EUKG769552	Long chronological lifespan protein 2	NA	0.406693	0.00532134	1.32068	1.84e-22	0.146004	0.347069	0.242595	0.186526	C4R2P5	BQ9382_C2-0905	protein_coding	SOP80453.1	-	-	-	-	-
gene1838	ACIB2EUKG769553	Vesicle-associated membrane protein-associated protein SCS2	SCS2 PP7435_Chr2-0163	0.487735	4.97e-06	0.522496	6.52e-07	0.28911	0.00755542	0.630899	8.76023e-07	F2QR32	BQ9382_C2-0910	protein_coding	SOP80454.1	GO:0005789	endoplasmic reticulum membrane [GO:0005789]	-	endoplasmic reticulum membrane [GO:0005789]	-
gene1839	ACIB2EUKG769554	Methionine aminopeptidase 2	NA	-0.147334	0.316673	0.364717	0.00621494	0.218366	0.113801	-0.1484	0.396112	C4R2P3	BQ9382_C2-0915	protein_coding	SOP80455.1	GO:0005737; GO:0046872; GO:0070006; GO:0070084	cytoplasm [GO:0005737]; metal ion binding [GO:0046872]; metalloaminopeptidase activity [GO:0070006]; protein initiator methionine removal [GO:0070084]	protein initiator methionine removal [GO:0070084]	cytoplasm [GO:0005737]	metal ion binding [GO:0046872]; metalloaminopeptidase activity [GO:0070006]
gene184	ACIB2EUKG767955	Subunit beta1 of the nascent polypeptide-associated complex (NAC) involved in protein targeting	EGD1 PP7435_Chr1-1774	0.148255	0.342282	-0.398005	0.00476228	0.0235225	0.887721	-1.91695	1.94274e-30	F2QM52	BQ9382_C1-0925	protein_coding	SOP78858.1	-	-	-	-	-
gene1840	ACIB2EUKG769555	37S ribosomal protein MRP21	MRP21 PP7435_Chr2-0165	0.43648	0.0101388	-0.135088	0.450295	0.228639	0.191344	-0.0385085	0.872215	F2QR34	BQ9382_C2-0920	protein_coding	SOP80456.1	GO:0003735; GO:0005840; GO:0006412	ribosome [GO:0005840]; structural constituent of ribosome [GO:0003735]; translation [GO:0006412]	translation [GO:0006412]	ribosome [GO:0005840]	structural constituent of ribosome [GO:0003735]
gene1841	ACIB2EUKG769556	Vacuolar amino acid transporter, exports aspartate and glutamate from the vacuole	AVT6 PP7435_Chr2-0166	-0.186777	0.155745	-0.72315	2.2e-09	0.108817	0.414361	0.492859	0.000874115	F2QR35	BQ9382_C2-0925	protein_coding	SOP80457.1	GO:0016021	integral component of membrane [GO:0016021]	-	integral component of membrane [GO:0016021]	-
gene1842	ACIB2EUKG769557	Transmembrane protein 56	PP7435_Chr2-0167	-0.534595	0.000150244	-0.837436	1.02e-09	-0.56573	4.67e-05	0.0314348	0.874793	F2QR36	BQ9382_C2-0930	protein_coding	SOP80458.1	GO:0016021	integral component of membrane [GO:0016021]	-	integral component of membrane [GO:0016021]	-
gene1843	ACIB2EUKG769558	Adenosine kinase, required for the utilization of S-adenosylmethionine (AdoMet)	ADO1 PP7435_Chr2-0168	0.155744	0.244588	-0.57685	1.83e-06	-0.875915	2.47e-13	-1.47823	7.41408e-24	F2QR37	BQ9382_C2-0935	protein_coding	SOP80459.1	GO:0004001; GO:0006166	adenosine kinase activity [GO:0004001]; purine ribonucleoside salvage [GO:0006166]	purine ribonucleoside salvage [GO:0006166]	-	adenosine kinase activity [GO:0004001]
gene1844	ACIB2EUKG769559	2-dehydropantoate 2-reductase	PP7435_Chr2-0169	0.00271775	0.988964	0.500267	0.000549645	-0.822895	1.99e-08	-0.131989	0.499779	F2QR38	BQ9382_C2-0940	protein_coding	SOP80460.1	GO:0008677; GO:0015940	2-dehydropantoate 2-reductase activity [GO:0008677]; pantothenate biosynthetic process [GO:0015940]	pantothenate biosynthetic process [GO:0015940]	-	2-dehydropantoate 2-reductase activity [GO:0008677]
gene1845	ACIB2EUKG769560	Mediator of RNA polymerase II transcription subunit 17	SRB4 MED17 PP7435_Chr2-0170	-0.104668	0.472978	-0.159965	0.233447	-0.664407	2.18e-07	-0.341324	0.0355712	F2QR39	BQ9382_C2-0945	protein_coding	SOP80461.1	GO:0003712; GO:0006357; GO:0016592	mediator complex [GO:0016592]; transcription coregulator activity [GO:0003712]; regulation of transcription by RNA polymerase II [GO:0006357]	regulation of transcription by RNA polymerase II [GO:0006357]	mediator complex [GO:0016592]	transcription coregulator activity [GO:0003712]
gene1846	ACIB2EUKG769561	CAAX prenyl protease 1	STE24 PP7435_Chr2-0171	-0.0446075	0.792733	0.0993635	0.507005	0.0945505	0.541928	-0.0276558	0.889499	F2QR40	BQ9382_C2-0950	protein_coding	SOP80462.1	GO:0004222; GO:0005789; GO:0016021; GO:0046872; GO:0071586	endoplasmic reticulum membrane [GO:0005789]; integral component of membrane [GO:0016021]; metal ion binding [GO:0046872]; metalloendopeptidase activity [GO:0004222]; CAAX-box protein processing [GO:0071586]	CAAX-box protein processing [GO:0071586]	endoplasmic reticulum membrane [GO:0005789]; integral component of membrane [GO:0016021]	metal ion binding [GO:0046872]; metalloendopeptidase activity [GO:0004222]
gene1847	ACIB2EUKG769562	C-terminal domain of alpha and beta subunits of F1 ATP synthase	ATP2 PP7435_Chr2-0172	0.00258082	0.988791	-0.785906	3.11e-09	0.737579	2.89e-08	-1.74764	6.66806e-28	F2QR41	BQ9382_C2-0955	protein_coding	SOP80463.1	GO:0005524; GO:0015986; GO:0045261; GO:0046933	proton-transporting ATP synthase complex, catalytic core F(1) [GO:0045261]; ATP binding [GO:0005524]; proton-transporting ATP synthase activity, rotational mechanism [GO:0046933]; ATP synthesis coupled proton transport [GO:0015986]	ATP synthesis coupled proton transport [GO:0015986]	proton-transporting ATP synthase complex, catalytic core F(1) [GO:0045261]	ATP binding [GO:0005524]; proton-transporting ATP synthase activity, rotational mechanism [GO:0046933]
gene1848	ACIB2EUKG769563	JmjC domain family histone demethylase	JHD2 PP7435_Chr2-0173	-0.883643	6.63e-13	0.124963	0.346972	0.346798	0.00594224	0.690226	4.44785e-06	F2QR42	BQ9382_C2-0960	protein_coding	SOP80464.1	GO:0005634; GO:0008168; GO:0032259; GO:0046872	nucleus [GO:0005634]; metal ion binding [GO:0046872]; methyltransferase activity [GO:0008168]; methylation [GO:0032259]	methylation [GO:0032259]	nucleus [GO:0005634]	metal ion binding [GO:0046872]; methyltransferase activity [GO:0008168]
gene1849	ACIB2EUKG769564	S-adenosyl-L-methionine-dependent methyltrans ferases	RCM1 PP7435_Chr2-0174	0.344468	0.016368	-0.139988	0.347889	-0.246125	0.093132	-0.856625	1.34786e-06	F2QR43	BQ9382_C2-0965	protein_coding	SOP80465.1	GO:0003723; GO:0008168; GO:0032259	methyltransferase activity [GO:0008168]; RNA binding [GO:0003723]; methylation [GO:0032259]	methylation [GO:0032259]	-	methyltransferase activity [GO:0008168]; RNA binding [GO:0003723]
gene185	ACIB2EUKG767956	Fungal protein of unknown function (DUF1752)	PP7435_Chr1-1785	0.818528	0.000256649	0.968096	9.28e-06	2.24182	6.84e-27	2.29594	8.09391e-20	A0A1G4KP39	BQ9382_C1-0930	protein_coding	SOP78859.1	-	-	-	-	-
gene1850	ACIB2EUKG769565	Isocitrate/isopropylmalate dehydrogenase	LYS12 PP7435_Chr2-0175	0.172727	0.223428	0.364788	0.00509922	0.573414	7.6e-06	-0.867779	3.30617e-08	F2QR44	BQ9382_C2-0970	protein_coding	SOP80466.1	GO:0000287; GO:0016616; GO:0051287	magnesium ion binding [GO:0000287]; NAD binding [GO:0051287]; oxidoreductase activity, acting on the CH-OH group of donors, NAD or NADP as acceptor [GO:0016616]	-	-	magnesium ion binding [GO:0000287]; NAD binding [GO:0051287]; oxidoreductase activity, acting on the CH-OH group of donors, NAD or NADP as acceptor [GO:0016616]
gene1851	ACIB2EUKG769566	Genomic scaffold, Kuraishia_capsulata_scaffold_6	FAP1 PP7435_Chr2-0176	0.395374	0.00395679	0.81977	3.11e-10	0.504686	0.000149349	0.795238	7.02905e-07	F2QR45	BQ9382_C2-0975	protein_coding	SOP80467.1	GO:0003676; GO:0003700; GO:0005634; GO:0008270	nucleus [GO:0005634]; DNA-binding transcription factor activity [GO:0003700]; nucleic acid binding [GO:0003676]; zinc ion binding [GO:0008270]	-	nucleus [GO:0005634]	DNA-binding transcription factor activity [GO:0003700]; nucleic acid binding [GO:0003676]; zinc ion binding [GO:0008270]
gene1852	ACIB2EUKG769567	37S ribosomal protein S25	RSM25 PP7435_Chr2-0177	0.644806	1.12e-05	0.383707	0.00970312	0.771146	8.64e-08	0.443805	0.015068	F2QR46	BQ9382_C2-0980	protein_coding	SOP80468.1	GO:0003735; GO:0005763	mitochondrial small ribosomal subunit [GO:0005763]; structural constituent of ribosome [GO:0003735]	-	mitochondrial small ribosomal subunit [GO:0005763]	structural constituent of ribosome [GO:0003735]
gene1853	ACIB2EUKG769568	pentatricopeptide repeat domain	PP7435_Chr2-0178	-0.36746	0.0156746	-0.132303	0.396587	-0.489787	0.000949251	1.16346	7.77944e-12	F2QR47	BQ9382_C2-0985	protein_coding	SOP80469.1	-	-	-	-	-
gene1854	ACIB2EUKG769569	Protein that interacts with mitotic cyclin Clb2p	NAP1 PP7435_Chr2-0179	-0.204888	0.0611782	0.269661	0.00981101	-0.146592	0.179448	-0.403931	0.00149368	F2QR48	BQ9382_C2-0990	protein_coding	SOP80470.1	GO:0005634; GO:0006334	nucleus [GO:0005634]; nucleosome assembly [GO:0006334]	nucleosome assembly [GO:0006334]	nucleus [GO:0005634]	-
gene1855	ACIB2EUKG769570	Protein required for normal mitochondrial morphology, has similarity to hemolysins	MAM3 PP7435_Chr2-0180	-0.763245	7.81e-12	0.198847	0.0856055	-0.102805	0.404866	0.0906021	0.546976	A0A1G4KPS0	BQ9382_C2-0995	protein_coding	SOP80471.1	GO:0016021	integral component of membrane [GO:0016021]	-	integral component of membrane [GO:0016021]	-
gene1856	ACIB2EUKG769571	Protein kinase-like (PK-like)	RTK1 PP7435_Chr2-0181	-0.628477	7.03e-09	0.573933	8.79e-08	-0.077619	0.524399	0.344642	0.010796	F2QR50	BQ9382_C2-1000	protein_coding	SOP80472.1	GO:0004674; GO:0005524	ATP binding [GO:0005524]; protein serine/threonine kinase activity [GO:0004674]	-	-	ATP binding [GO:0005524]; protein serine/threonine kinase activity [GO:0004674]
gene1857	ACIB2EUKG769572	5-phospho-ribosyl-1(Alpha)-pyrophosphatesynt hetase, synthesizes PRPP	PRS5 PP7435_Chr2-0182	0.166443	0.195322	0.370615	0.00168654	0.0798368	0.546883	0.1172	0.455327	F2QR51	BQ9382_C2-1005	protein_coding	SOP80473.1	GO:0000287; GO:0004749; GO:0009116; GO:0009156; GO:0009165	magnesium ion binding [GO:0000287]; ribose phosphate diphosphokinase activity [GO:0004749]; nucleoside metabolic process [GO:0009116]; nucleotide biosynthetic process [GO:0009165]; ribonucleoside monophosphate biosynthetic process [GO:0009156]	nucleoside metabolic process [GO:0009116]; nucleotide biosynthetic process [GO:0009165]; ribonucleoside monophosphate biosynthetic process [GO:0009156]	-	magnesium ion binding [GO:0000287]; ribose phosphate diphosphokinase activity [GO:0004749]
gene1858	ACIB2EUKG769573	Mu2-like subunit of the clathrin associated protein complex (AP-2)	APM4 PP7435_Chr2-0183	-0.307811	0.0342936	-0.0564671	0.713172	-0.295128	0.0394174	-0.088283	0.640508	A0A1G4KPP1	BQ9382_C2-1010	protein_coding	SOP80474.1	GO:0006886; GO:0016192; GO:0030131	clathrin adaptor complex [GO:0030131]; intracellular protein transport [GO:0006886]; vesicle-mediated transport [GO:0016192]	intracellular protein transport [GO:0006886]; vesicle-mediated transport [GO:0016192]	clathrin adaptor complex [GO:0030131]	-
gene1859	ACIB2EUKG769574	Cell division control protein 14, SINcomponent	PP7435_Chr2-0184	-0.45505	0.00230952	-0.164473	0.283641	-0.531291	0.000297731	0.559736	0.00146495	F2QR53	BQ9382_C2-1015	protein_coding	SOP80475.1	-	-	-	-	-
gene186	ACIB2EUKG767957	Styryl dye vacuolar localization protein 3	PP7435_Chr1-0175	0.77316	1.5e-09	1.12088	3.42e-19	0.660504	2.27e-07	0.573573	0.000277626	F2QM53	BQ9382_C1-0935	protein_coding	SOP78860.1	GO:0016491	oxidoreductase activity [GO:0016491]	-	-	oxidoreductase activity [GO:0016491]
gene1860	ACIB2EUKG769575	Multidrug resistance efflux transporter EmrE	PP7435_Chr2-1528	-0.531386	0.000489402	-1.34021	1.91e-19	-0.132145	0.420329	0.293	0.122031	A0A1G4KPQ4	BQ9382_C2-1020	protein_coding	SOP80476.1	GO:0015095; GO:0016021	integral component of membrane [GO:0016021]; magnesium ion transmembrane transporter activity [GO:0015095]	-	integral component of membrane [GO:0016021]	magnesium ion transmembrane transporter activity [GO:0015095]
gene1861	ACIB2EUKG769576	Phosphoglycerate mutase-like protein	SHB17 PP7435_Chr2-0185	-2.34208	1.55e-101	-1.70666	1.71e-54	-2.10455	1.74e-82	-2.63916	1.18145e-85	F2QR54	BQ9382_C2-1025	protein_coding	SOP80477.1	-	-	-	-	-
gene1862	ACIB2EUKG769577	NAD(P)-binding Rossmann-fold domains	PP7435_Chr2-0186	-0.814467	9.68e-13	-0.53483	3.21e-06	-0.443735	0.000126728	0.171682	0.254407	F2QR55	BQ9382_C2-1030	protein_coding	SOP80478.1	-	-	-	-	-
gene1863	ACIB2EUKG769578	Concanavalin A-like lectins/glucanases	PP7435_Chr2-0187	0.117054	0.328932	1.00658	2.24e-22	-0.586646	4.73e-08	0.121884	0.393339	F2QR56	BQ9382_C2-1035	protein_coding	SOP80479.1	GO:0016021	integral component of membrane [GO:0016021]	-	integral component of membrane [GO:0016021]	-
gene1864	ACIB2EUKG769579	Phosphorylase Kinase| domain 1	VHS1 PP7435_Chr2-0188	-1.30106	2.46e-37	0.15421	0.160046	0.108945	0.339549	-0.37867	0.00356746	F2QR57	BQ9382_C2-1040	protein_coding	SOP80480.1	GO:0004674; GO:0005524	ATP binding [GO:0005524]; protein serine/threonine kinase activity [GO:0004674]	-	-	ATP binding [GO:0005524]; protein serine/threonine kinase activity [GO:0004674]
gene1865	ACIB2EUKG769580	One of 10 subunits of the transport protein particle (TRAPP) complex of the cis-Golgi	TRS23 PP7435_Chr2-0189	-0.77652	3.6e-06	0.0456678	0.804808	0.750859	2.12e-06	-0.0876641	0.698466	F2QR58	BQ9382_C2-1045	protein_coding	SOP80481.1	GO:0016192; GO:0030008	TRAPP complex [GO:0030008]; vesicle-mediated transport [GO:0016192]	vesicle-mediated transport [GO:0016192]	TRAPP complex [GO:0030008]	-
gene1866	ACIB2EUKG769581	RecQ-mediated genome instability protein 1	PP7435_Chr2-0190	-0.940245	1.81e-13	-1.33504	9.56e-26	-0.499694	0.000111396	-1.18565	6.88035e-14	F2QR59	BQ9382_C2-1050	protein_coding	SOP80482.1	-	-	-	-	-
gene1867	ACIB2EUKG769582	Methylenetetrahydrofolate reductase	MET13-2 PP7435_Chr2-0191	-0.779316	4.63e-10	-0.846798	8.47e-12	-0.667706	9.01e-08	-1.07864	2.16291e-12	F2QR60	BQ9382_C2-1055	protein_coding	SOP80483.1	GO:0004489; GO:0006555; GO:0035999	methylenetetrahydrofolate reductase (NAD(P)H) activity [GO:0004489]; methionine metabolic process [GO:0006555]; tetrahydrofolate interconversion [GO:0035999]	methionine metabolic process [GO:0006555]; tetrahydrofolate interconversion [GO:0035999]	-	methylenetetrahydrofolate reductase (NAD(P)H) activity [GO:0004489]
gene1868	ACIB2EUKG769583	DNA repair like-protein Rad1	RAD1 PP7435_Chr2-0192	0.126602	0.448706	-0.871289	3.37e-09	-1.11812	4.67e-14	-0.110957	0.577534	F2QR61	BQ9382_C2-1060	protein_coding	SOP80484.1	GO:0003697; GO:0004520; GO:0006281	endodeoxyribonuclease activity [GO:0004520]; single-stranded DNA binding [GO:0003697]; DNA repair [GO:0006281]	DNA repair [GO:0006281]	-	endodeoxyribonuclease activity [GO:0004520]; single-stranded DNA binding [GO:0003697]
gene1869	ACIB2EUKG769584	SWI/SNF chromatin-remodeling complex subunit SWI1	NA	0.236176	0.119212	-0.274103	0.0611418	0.0699128	0.665854	-0.325371	0.0737473	C4R2L2	BQ9382_C2-1065	protein_coding	SOP80485.1	GO:0003677; GO:0005634	nucleus [GO:0005634]; DNA binding [GO:0003677]	-	nucleus [GO:0005634]	DNA binding [GO:0003677]
gene187	ACIB2EUKG767958	One of several homologs of bacterial chaperone DnaJ, located in the ER lumen	SCJ1 PP7435_Chr1-0176	1.46933	5.46e-18	1.56033	2.51e-20	0.255211	0.173121	0.485795	0.0279055	F2QM54	BQ9382_C1-0940	protein_coding	SOP78861.1	GO:0006457; GO:0031072; GO:0051082	heat shock protein binding [GO:0031072]; unfolded protein binding [GO:0051082]; protein folding [GO:0006457]	protein folding [GO:0006457]	-	heat shock protein binding [GO:0031072]; unfolded protein binding [GO:0051082]
gene1870	ACIB2EUKG769585	Alpha-1,6-mannosyltransferase,putative (Galac tosyltransferase, putative)	MNN10 PP7435_Chr2-1539	0.657869	1.38e-07	0.519212	3.16e-05	0.274748	0.0344442	0.325896	0.0398014	A0A1G4KPR5	BQ9382_C2-1070	protein_coding	SOP80486.1	GO:0016021; GO:0016757	integral component of membrane [GO:0016021]; transferase activity, transferring glycosyl groups [GO:0016757]	-	integral component of membrane [GO:0016021]	transferase activity, transferring glycosyl groups [GO:0016757]
gene1871	ACIB2EUKG769586	Peroxisomal targeting signal 1 receptor	NA	-3.51243	1.04e-176	-2.08258	3.26e-63	-1.62903	3.49e-39	-0.701132	7.42541e-06	P33292	BQ9382_C2-1075	protein_coding	SOP80487.1	GO:0005778; GO:0015031	peroxisomal membrane [GO:0005778]; protein transport [GO:0015031]	protein transport [GO:0015031]	peroxisomal membrane [GO:0005778]	-
gene1872	ACIB2EUKG769587	P-loop containing nucleosidetriphosphatehydrolases	PRP28 PP7435_Chr2-0196	-0.534661	0.000684253	-0.405811	0.00939206	-0.911753	2.37e-09	-1.12763	1.98854e-09	F2QR65	BQ9382_C2-1080	protein_coding	SOP80488.1	GO:0003676; GO:0004386; GO:0005524	ATP binding [GO:0005524]; helicase activity [GO:0004386]; nucleic acid binding [GO:0003676]	-	-	ATP binding [GO:0005524]; helicase activity [GO:0004386]; nucleic acid binding [GO:0003676]
gene1873	ACIB2EUKG769588	Pre-mRNA-splicing factor cwc2	CWC2 PP7435_Chr2-0197	0.661493	0.00235797	-0.0822153	0.73637	-0.633113	0.00567595	0.773343	0.00304675	F2QR66	BQ9382_C2-1085	protein_coding	SOP80489.1	GO:0000387; GO:0017070; GO:0036002; GO:0045292; GO:0046872	metal ion binding [GO:0046872]; pre-mRNA binding [GO:0036002]; U6 snRNA binding [GO:0017070]; mRNA cis splicing, via spliceosome [GO:0045292]; spliceosomal snRNP assembly [GO:0000387]	mRNA cis splicing, via spliceosome [GO:0045292]; spliceosomal snRNP assembly [GO:0000387]	-	metal ion binding [GO:0046872]; pre-mRNA binding [GO:0036002]; U6 snRNA binding [GO:0017070]
gene1874	ACIB2EUKG769589	YVTN repeat-like/Quinoprotein amine dehydrogenase	PP7435_Chr2-0198	0.175933	0.34151	0.829609	2.67e-07	-0.198226	0.274735	-0.196614	0.38146	F2QR67	BQ9382_C2-1090	protein_coding	SOP80490.1	-	-	-	-	-
gene1875	ACIB2EUKG769590	Essential subunit of RNA polymerase III transcription factor (TFIIIB), which is involved in transcription	BDP1 PP7435_Chr2-0199	0.0711046	0.703709	0.650511	2.73e-05	0.297121	0.0668255	-0.126815	0.546378	F2QR68	BQ9382_C2-1095	protein_coding	SOP80491.1	GO:0003677; GO:0017176	DNA binding [GO:0003677]; phosphatidylinositol N-acetylglucosaminyltransferase activity [GO:0017176]	-	-	DNA binding [GO:0003677]; phosphatidylinositol N-acetylglucosaminyltransferase activity [GO:0017176]
gene1876	ACIB2EUKG769591	Essential subunit of RNA polymerase III transcription factor (TFIIIB), which is involved in transcription	BDP1 PP7435_Chr2-0199	-0.470576	0.0152534	-0.266898	0.169523	-0.0613946	0.77708	-0.666889	0.00484214	F2QR68	BQ9382_C2-1100	protein_coding	SOP80492.1	GO:0003677; GO:0017176	DNA binding [GO:0003677]; phosphatidylinositol N-acetylglucosaminyltransferase activity [GO:0017176]	-	-	DNA binding [GO:0003677]; phosphatidylinositol N-acetylglucosaminyltransferase activity [GO:0017176]
gene1877	ACIB2EUKG769592	Conserved predicted protein	PP7435_Chr2-0200	-0.990954	1.25e-17	-0.914372	2.67e-15	-0.682279	4.86e-09	-1.27262	6.9591e-19	F2QR69	BQ9382_C2-1105	protein_coding	SOP80493.1	-	-	-	-	-
gene1878	ACIB2EUKG769593	Vacuolar amino acid transporter, exports aspartate and glutamate from the vacuole	NA	-0.123867	0.358693	-0.67624	1.45e-08	-0.542128	6.71e-06	-0.754817	3.0403e-07	C4R2K4	BQ9382_C2-1110	protein_coding	SOP80494.1	GO:0016021; GO:0022857	integral component of membrane [GO:0016021]; transmembrane transporter activity [GO:0022857]	-	integral component of membrane [GO:0016021]	transmembrane transporter activity [GO:0022857]
gene1879	ACIB2EUKG769594	Ceramide synthase component	LAC1 PP7435_Chr2-0202	0.410352	0.000350733	0.981064	2.32e-19	0.398993	0.000430959	-0.32191	0.0252397	F2QR71	BQ9382_C2-1115	protein_coding	SOP80495.1	GO:0016021	integral component of membrane [GO:0016021]	-	integral component of membrane [GO:0016021]	-
gene188	ACIB2EUKG767959	Essential protein involved in mtDNA inheritance	DML1 PP7435_Chr1-0177	-0.661768	0.000186253	-0.452647	0.0102397	-1.60709	1.46e-19	-0.521496	0.0176735	F2QM55	BQ9382_C1-0945	protein_coding	SOP78862.1	-	-	-	-	-
gene1880	ACIB2EUKG769595	Cyclin-like component of the RNA polymerase II holoenzyme	SSN8 PP7435_Chr2-0203	-0.556091	0.000645914	1.30711	3.9e-18	-0.425678	0.00904175	0.249004	0.222953	F2QR72	BQ9382_C2-1120	protein_coding	SOP80496.1	GO:0016538; GO:0016592	mediator complex [GO:0016592]; cyclin-dependent protein serine/threonine kinase regulator activity [GO:0016538]	-	mediator complex [GO:0016592]	cyclin-dependent protein serine/threonine kinase regulator activity [GO:0016538]
gene1881	ACIB2EUKG769596	Integral ER membrane protein withtype-III transmembrane domains	ICE2 PP7435_Chr2-1561	-0.0878553	0.602136	-0.563586	9.57e-05	0.356554	0.0145828	0.156396	0.411731	A0A1G4KPP0	BQ9382_C2-1125	protein_coding	SOP80497.1	GO:0016021	integral component of membrane [GO:0016021]	-	integral component of membrane [GO:0016021]	-
gene1882	ACIB2EUKG769597	U3 small nucleolar RNA-associated protein 25	NA	0.210676	0.102898	-0.0570623	0.669559	0.197033	0.119692	0.233587	0.13113	C4R2K0	BQ9382_C2-1130	protein_coding	SOP80498.1	GO:0000462; GO:0005730; GO:0019843; GO:0032040; GO:0034511	nucleolus [GO:0005730]; small-subunit processome [GO:0032040]; rRNA binding [GO:0019843]; U3 snoRNA binding [GO:0034511]; maturation of SSU-rRNA from tricistronic rRNA transcript (SSU-rRNA, 5.8S rRNA, LSU-rRNA) [GO:0000462]	maturation of SSU-rRNA from tricistronic rRNA transcript (SSU-rRNA, 5.8S rRNA, LSU-rRNA) [GO:0000462]	nucleolus [GO:0005730]; small-subunit processome [GO:0032040]	rRNA binding [GO:0019843]; U3 snoRNA binding [GO:0034511]
gene1883	ACIB2EUKG769598	Protein kish	NA	0.294236	0.0766702	-0.398635	0.0131962	0.554318	0.000388224	0.753142	6.7212e-05	A0A1E3NH97	BQ9382_C2-1135	protein_coding	SOP80499.1	GO:0000139; GO:0016021	Golgi membrane [GO:0000139]; integral component of membrane [GO:0016021]	-	Golgi membrane [GO:0000139]; integral component of membrane [GO:0016021]	-
gene1884	ACIB2EUKG769599	Tyrosine phosphatase that plays a role in actin filament organization and endocytosis	SIW14 PP7435_Chr2-0205	-0.527103	0.000130388	0.158349	0.265664	0.640363	1.44e-06	0.637588	9.4169e-05	F2QR74	BQ9382_C2-1140	protein_coding	SOP80500.1	GO:0004725	protein tyrosine phosphatase activity [GO:0004725]	-	-	protein tyrosine phosphatase activity [GO:0004725]
gene1885	ACIB2EUKG769600	Loss of respiratory capacity protein 2	NA	-0.1467	0.271794	0.786324	1.85e-11	-0.133503	0.307927	0.233	0.130766	C4R2J8	BQ9382_C2-1145	protein_coding	SOP80501.1	GO:0005739; GO:0016021	integral component of membrane [GO:0016021]; mitochondrion [GO:0005739]	-	integral component of membrane [GO:0016021]; mitochondrion [GO:0005739]	-
gene1886	ACIB2EUKG769601	Core histone H2A/H2B/H3/H4	NA	-0.0955853	0.621001	0.0380527	0.840305	-2.52613	2e-53	-0.942347	2.87852e-06	C4R2J7	BQ9382_C2-1150	protein_coding	SOP80502.1	GO:0000786; GO:0003677; GO:0005634; GO:0046982	nucleosome [GO:0000786]; nucleus [GO:0005634]; DNA binding [GO:0003677]; protein heterodimerization activity [GO:0046982]	-	nucleosome [GO:0000786]; nucleus [GO:0005634]	DNA binding [GO:0003677]; protein heterodimerization activity [GO:0046982]
gene1887	ACIB2EUKG769602	Core histone H2A/H2B/H3/H4	NA	-0.155361	0.738323	-0.707461	0.0748255	-2.67352	1.97e-12	-1.47723	0.00190549	C4R2J6	BQ9382_C2-1155	protein_coding	SOP80503.1	GO:0000786; GO:0003677; GO:0005634; GO:0006352; GO:0046982	nucleosome [GO:0000786]; nucleus [GO:0005634]; DNA binding [GO:0003677]; protein heterodimerization activity [GO:0046982]; DNA-templated transcription, initiation [GO:0006352]	DNA-templated transcription, initiation [GO:0006352]	nucleosome [GO:0000786]; nucleus [GO:0005634]	DNA binding [GO:0003677]; protein heterodimerization activity [GO:0046982]
gene1888	ACIB2EUKG769603	Mannosyltransferase of the KRE2 family	KTR5 PP7435_Chr2-1572	0.868441	1.23e-09	0.178819	0.244019	0.127236	0.42931	-0.324218	0.0856529	A0A1G4KPP9	BQ9382_C2-1160	protein_coding	SOP80504.1	GO:0000030; GO:0006486; GO:0016020	membrane [GO:0016020]; mannosyltransferase activity [GO:0000030]; protein glycosylation [GO:0006486]	protein glycosylation [GO:0006486]	membrane [GO:0016020]	mannosyltransferase activity [GO:0000030]
gene1889	ACIB2EUKG769604	Histone deacetylase and transcriptional regulator	SDS3 PP7435_Chr2-1583	1.02335	6.96e-09	0.60274	0.000811923	0.553691	0.00231788	0.0271309	0.919325	A0A1G4KPQ3	BQ9382_C2-1165	protein_coding	SOP80505.1	-	-	-	-	-
gene189	ACIB2EUKG767960	Conserved predicted protein	PP7435_Chr1-1796	-0.259425	0.260331	-0.314788	0.151299	-0.849293	9.35e-05	0.0296197	0.923226	A0A1G4KP42	BQ9382_C1-0950	protein_coding	SOP78863.1	-	-	-	-	-
gene1890	ACIB2EUKG769605	Transcription factor that activates transcription of genes involved in stressresponse	CRZ1 PP7435_Chr2-0210	0.119199	0.362358	0.478126	3.68e-05	0.594916	2.37e-07	1.01531	2.31733e-13	F2QR79	BQ9382_C2-1170	protein_coding	SOP80506.1	GO:0003676	nucleic acid binding [GO:0003676]	-	-	nucleic acid binding [GO:0003676]
gene1891	ACIB2EUKG769606	Conserved predicted protein	PP7435_Chr2-0211	0.159393	0.38595	0.228739	0.181255	-0.219667	0.210269	-0.176773	0.420379	F2QR80	BQ9382_C2-1175	protein_coding	SOP80507.1	-	-	-	-	-
gene1892	ACIB2EUKG769607	Ubiquitin carboxyl-terminal hydrolase	UBP1 PP7435_Chr2-0212	0.22555	0.0675813	0.0605187	0.636642	1.23361	2.34e-28	0.594133	2.44657e-05	F2QR81	BQ9382_C2-1180	protein_coding	SOP80508.1	GO:0006511; GO:0016579; GO:0036459	thiol-dependent ubiquitinyl hydrolase activity [GO:0036459]; protein deubiquitination [GO:0016579]; ubiquitin-dependent protein catabolic process [GO:0006511]	protein deubiquitination [GO:0016579]; ubiquitin-dependent protein catabolic process [GO:0006511]	-	thiol-dependent ubiquitinyl hydrolase activity [GO:0036459]
gene1893	ACIB2EUKG769608	Phosphopantothenoylcysteinesynthetase(PPCS)	CAB2 PP7435_Chr2-0213	-0.565786	4.62e-08	-0.488332	2.08e-06	2.81941	1.28e-182	2.00946	1.82295e-62	F2QR82	BQ9382_C2-1185	protein_coding	SOP80509.1	-	-	-	-	-
gene1894	ACIB2EUKG769609	Essential component of the Sorting and Assembly Machinery of the mitochondrial outer membrane	SAM50-1 PP7435_Chr2-0214	0.0921084	0.517998	0.609055	5.06e-07	1.65397	4.1e-45	0.981553	1.9419e-11	F2QR83	BQ9382_C2-1190	protein_coding	SOP80510.1	GO:0019867	outer membrane [GO:0019867]	-	outer membrane [GO:0019867]	-
gene1895	ACIB2EUKG769610	WW domain containing protein interacting with Metacaspase (MCA1)	PP7435_Chr2-0215	-1.50637	1.38e-39	-0.367417	0.00187241	1.44253	1.28e-37	1.65469	2.51081e-33	F2QR84	BQ9382_C2-1195	protein_coding	SOP80511.1	-	-	-	-	-
gene1896	ACIB2EUKG769611	Serine/threonine-protein kinase MRCK beta	PP7435_Chr2-0216	-1.1551	5.95e-14	-1.26732	1.28e-16	-0.584703	0.000172681	-2.26578	1.37334e-30	F2QR85	BQ9382_C2-1200	protein_coding	SOP80512.1	-	-	-	-	-
gene1897	ACIB2EUKG769612	Integral peroxisomal membrane required for the translocation of peroxisomal matrix proteins	PEX13 PP7435_Chr2-0217	-1.92561	1.41e-47	-2.48953	1.91e-78	-1.06591	2.02e-15	-2.04678	5.10554e-36	F2QR86	BQ9382_C2-1205	protein_coding	SOP80513.1	GO:0005777; GO:0016021; GO:0016560	integral component of membrane [GO:0016021]; peroxisome [GO:0005777]; protein import into peroxisome matrix, docking [GO:0016560]	protein import into peroxisome matrix, docking [GO:0016560]	integral component of membrane [GO:0016021]; peroxisome [GO:0005777]	-
gene1898	ACIB2EUKG769613	Conserved predicted protein	PP7435_Chr2-0218	-1.58295	1.9e-52	-3.3491	2.62e-228	-2.99979	1.35e-184	-1.52823	4.51068e-33	F2QR87	BQ9382_C2-1210	protein_coding	SOP80514.1	-	-	-	-	-
gene1899	ACIB2EUKG769614	Class II aaRS and biotin synthetases	NA	0.180805	0.161905	0.672485	8.35e-09	-0.231529	0.06358	0.581076	5.88481e-05	C4R2I4	BQ9382_C2-1215	protein_coding	SOP80515.1	GO:0002161; GO:0004827; GO:0005524; GO:0005737; GO:0006433	cytoplasm [GO:0005737]; aminoacyl-tRNA editing activity [GO:0002161]; ATP binding [GO:0005524]; proline-tRNA ligase activity [GO:0004827]; prolyl-tRNA aminoacylation [GO:0006433]	prolyl-tRNA aminoacylation [GO:0006433]	cytoplasm [GO:0005737]	aminoacyl-tRNA editing activity [GO:0002161]; ATP binding [GO:0005524]; proline-tRNA ligase activity [GO:0004827]
gene19	ACIB2EUKG767799	Repressor of RNA polymerase III transcription MAF1	MAF1 PP7435_Chr1-0020	-0.230681	0.120152	-0.0963522	0.52014	0.57	3.07e-05	0.243838	0.168153	F2QLB3	BQ9382_C1-0100	protein_coding	SOP78704.1	GO:0005634; GO:0016480	nucleus [GO:0005634]; negative regulation of transcription by RNA polymerase III [GO:0016480]	negative regulation of transcription by RNA polymerase III [GO:0016480]	nucleus [GO:0005634]	-
gene190	ACIB2EUKG767961	Genomic scaffold, Kuraishia_capsulata_scaffold_5	NA	0.045247	0.820048	0.630023	7.04e-05	0.561202	0.000449549	0.217052	0.301204	C4QVG7	BQ9382_C1-0955	protein_coding	SOP78864.1	GO:0016021	integral component of membrane [GO:0016021]	-	integral component of membrane [GO:0016021]	-
gene1900	ACIB2EUKG769615	Protein transport protein Sec61 subunit beta	SBH1 PP7435_Chr2-0220	-0.209977	0.146563	1.56265	4.04e-34	-0.180005	0.206475	-0.762393	3.16883e-06	F2QR89	BQ9382_C2-1220	protein_coding	SOP80516.1	GO:0005784; GO:0006886; GO:0016021	integral component of membrane [GO:0016021]; Sec61 translocon complex [GO:0005784]; intracellular protein transport [GO:0006886]	intracellular protein transport [GO:0006886]	integral component of membrane [GO:0016021]; Sec61 translocon complex [GO:0005784]	-
gene1901	-	-	NA	-0.100796	0.537038	1.77284	2.29e-40	0.00525237	0.973933	-0.666348	0.000143886	-	BQ9382_C2-1225;part=1/2	misc_RNA	-	-	-	-	-	-
gene1902	ACIB2EUKG769616	RNA-binding domain, RBD	PIN4 PP7435_Chr2-0221	-0.259396	0.0453162	0.270392	0.0305062	0.695786	7.38e-09	1.17104	6.56577e-16	F2QR90	BQ9382_C2-1230	protein_coding	SOP80517.1	GO:0003723	RNA binding [GO:0003723]	-	-	RNA binding [GO:0003723]
gene1903	ACIB2EUKG769617	tRNA wybutosine-synthesizing protein 2	TRM12 PP7435_Chr2-0222	0.19304	0.204638	0.928971	5.46e-12	-0.946306	2.67e-11	0.0840685	0.659751	F2QR91	BQ9382_C2-1235	protein_coding	SOP80518.1	GO:0005737; GO:0008757; GO:0031591; GO:0032259	cytoplasm [GO:0005737]; S-adenosylmethionine-dependent methyltransferase activity [GO:0008757]; methylation [GO:0032259]; wybutosine biosynthetic process [GO:0031591]	methylation [GO:0032259]; wybutosine biosynthetic process [GO:0031591]	cytoplasm [GO:0005737]	S-adenosylmethionine-dependent methyltransferase activity [GO:0008757]
gene1904	ACIB2EUKG769618	Histone acetyltransferase catalytic subunit of NuA3 complex that acetylates histone H3	SAS3 PP7435_Chr2-0223	0.336509	0.0288642	0.119439	0.452999	1.2974	3.21e-20	0.137342	0.486802	F2QR92	BQ9382_C2-1240	protein_coding	SOP80519.1	GO:0004402; GO:0005634; GO:0006355	nucleus [GO:0005634]; histone acetyltransferase activity [GO:0004402]; regulation of transcription, DNA-templated [GO:0006355]	regulation of transcription, DNA-templated [GO:0006355]	nucleus [GO:0005634]	histone acetyltransferase activity [GO:0004402]
gene1905	ACIB2EUKG769619	Myb-related protein 3R-1	DOT6 PP7435_Chr2-0224	0.447682	0.00641984	0.752993	1.57e-06	2.07403	4.29e-43	1.47671	2.25423e-15	F2QR93	BQ9382_C2-1245	protein_coding	SOP80520.1	GO:0003677	DNA binding [GO:0003677]	-	-	DNA binding [GO:0003677]
gene1906	ACIB2EUKG769620	3\'5\' exonuclease and endonuclease with a possible role in apoptosis	NA	-0.428777	0.000610173	0.90378	1.37e-14	0.194029	0.128457	0.305632	0.0457749	C4R2H8	BQ9382_C2-1250	protein_coding	SOP80521.1	GO:0006309; GO:0008296; GO:0016888; GO:0034599	3'-5'-exodeoxyribonuclease activity [GO:0008296]; endodeoxyribonuclease activity, producing 5'-phosphomonoesters [GO:0016888]; apoptotic DNA fragmentation [GO:0006309]; cellular response to oxidative stress [GO:0034599]	apoptotic DNA fragmentation [GO:0006309]; cellular response to oxidative stress [GO:0034599]	-	3'-5'-exodeoxyribonuclease activity [GO:0008296]; endodeoxyribonuclease activity, producing 5'-phosphomonoesters [GO:0016888]
gene1907	ACIB2EUKG769621	Phosphatase 2c| Domain 1	PTC2 PP7435_Chr2-0227	-0.160967	0.145262	0.583445	6.05e-09	0.637956	1.86e-10	-0.359192	0.00464299	F2QR95	BQ9382_C2-1255	protein_coding	SOP80522.1	GO:0004722; GO:0046872	metal ion binding [GO:0046872]; protein serine/threonine phosphatase activity [GO:0004722]	-	-	metal ion binding [GO:0046872]; protein serine/threonine phosphatase activity [GO:0004722]
gene1908	ACIB2EUKG769622	RNB domain	NA	0.0730579	0.60253	0.520546	1.05e-05	0.136395	0.290847	0.581054	6.00033e-05	C4R2H6	BQ9382_C2-1260	protein_coding	SOP80523.1	-	-	-	-	-
gene1909	ACIB2EUKG769623	One of two (See alsoPTH1)mitochondrially-localized peptidyl-tRNA hydrolases	NA	-0.20752	0.160525	0.668595	6.27e-07	0.151139	0.304606	0.305117	0.0771947	C4R2H5	BQ9382_C2-1265	protein_coding	SOP80524.1	GO:0004045; GO:0016021; GO:0032435	integral component of membrane [GO:0016021]; aminoacyl-tRNA hydrolase activity [GO:0004045]; negative regulation of proteasomal ubiquitin-dependent protein catabolic process [GO:0032435]	negative regulation of proteasomal ubiquitin-dependent protein catabolic process [GO:0032435]	integral component of membrane [GO:0016021]	aminoacyl-tRNA hydrolase activity [GO:0004045]
gene191	ACIB2EUKG767962	Translation machinery-associated protein 16	TMA16 PP7435_Chr1-0179	0.440489	0.0129416	0.621704	0.000255888	0.845797	4.91e-07	0.510374	0.0164305	F2QM57	BQ9382_C1-0960	protein_coding	SOP78865.1	-	-	-	-	-
gene1910	ACIB2EUKG769624	P-loop containing nucleosidetriphosphatehydrolases	GUK1 PP7435_Chr2-0230	0.266034	0.0803183	-0.614177	1.84e-05	0.381007	0.00870049	-1.44582	3.91384e-16	F2QR98	BQ9382_C2-1270	protein_coding	SOP80525.1	GO:0004385	guanylate kinase activity [GO:0004385]	-	-	guanylate kinase activity [GO:0004385]
gene1911	ACIB2EUKG769625	Thioredoxin-like	TSA1 PP7435_Chr2-0231	0.258168	0.0920392	0.692181	1.04e-06	-1.95805	1.06e-45	1.48073	3.10287e-18	F2QR99	BQ9382_C2-1275	protein_coding	SOP80526.1	GO:0004601; GO:0005623; GO:0045454; GO:0051920	cell [GO:0005623]; peroxidase activity [GO:0004601]; peroxiredoxin activity [GO:0051920]; cell redox homeostasis [GO:0045454]	cell redox homeostasis [GO:0045454]	cell [GO:0005623]	peroxidase activity [GO:0004601]; peroxiredoxin activity [GO:0051920]
gene1912	ACIB2EUKG769626	Thioredoxin peroxidase 1	PP7435_Chr2-0232	0.118908	0.310982	0.457151	1.2e-05	0.171149	0.121482	0.20465	0.129538	A0A1G4KPP5	BQ9382_C2-1280	protein_coding	SOP80527.1	-	-	-	-	-
gene1913	ACIB2EUKG769627	Nuclear encoded protein required for translation of COX1 mRNA	MSS51 PP7435_Chr2-0233	0.661841	5.53e-08	1.20025	2.69e-24	0.530387	1.38e-05	0.114917	0.485005	A0A1G4KPQ1	BQ9382_C2-1285	protein_coding	SOP80528.1	-	-	-	-	-
gene1914	ACIB2EUKG769628	Transcription factor with zinc cluster DNA-binding motif	PP7435_Chr2-0234	-0.176851	0.225901	0.077521	0.594872	0.125877	0.38715	0.764897	1.5628e-06	F2QRA2	BQ9382_C2-1290	protein_coding	SOP80529.1	GO:0000981; GO:0005634; GO:0008270	nucleus [GO:0005634]; DNA-binding transcription factor activity, RNA polymerase II-specific [GO:0000981]; zinc ion binding [GO:0008270]	-	nucleus [GO:0005634]	DNA-binding transcription factor activity, RNA polymerase II-specific [GO:0000981]; zinc ion binding [GO:0008270]
gene1915	ACIB2EUKG769629	E3 ubiquitin-protein ligase MGRN1	PP7435_Chr2-0235	1.08527	7.46e-19	0.961321	4.9e-15	2.34004	4.9e-87	2.10782	1.53968e-48	F2QRA3	BQ9382_C2-1295	protein_coding	SOP80530.1	-	-	-	-	-
gene1916	ACIB2EUKG769630	Component of the TRAPP (Transportproteinparticle) complex	BET5 PP7435_Chr2-0236	-0.385756	0.0103781	0.634915	8.07e-06	1.36246	6.67e-23	0.130822	0.497014	F2QRA4	BQ9382_C2-1300	protein_coding	SOP80531.1	GO:0016192; GO:0030008	TRAPP complex [GO:0030008]; vesicle-mediated transport [GO:0016192]	vesicle-mediated transport [GO:0016192]	TRAPP complex [GO:0030008]	-
gene1917	ACIB2EUKG769631	F-box/LRR-repeat protein 20	PP7435_Chr2-0237	-0.00288662	0.983495	1.06043	7.34e-24	2.04944	5.48e-87	2.3075	5.17849e-74	F2QRA5	BQ9382_C2-1305	protein_coding	SOP80532.1	-	-	-	-	-
gene1918	ACIB2EUKG769632	Subunit d of the five-subunit V0 integral membrane domain of vacuolar H+-ATPase (V-ATPase)	VMA6 PP7435_Chr2-0238	-0.168421	0.120725	-0.556479	2.4e-08	0.0658219	0.561643	-0.539144	1.21965e-05	F2QRA6	BQ9382_C2-1310	protein_coding	SOP80533.1	GO:0015078; GO:0033179	proton-transporting V-type ATPase, V0 domain [GO:0033179]; proton transmembrane transporter activity [GO:0015078]	-	proton-transporting V-type ATPase, V0 domain [GO:0033179]	proton transmembrane transporter activity [GO:0015078]
gene1919	ACIB2EUKG769633	Conserved oligomeric Golgi complex subunit 8	COG8 PP7435_Chr2-0239	-0.348128	0.0103239	-0.624296	1.71e-06	-0.451891	0.000624867	-0.67966	2.72629e-05	F2QRA7	BQ9382_C2-1315	protein_coding	SOP80534.1	GO:0017119	Golgi transport complex [GO:0017119]	-	Golgi transport complex [GO:0017119]	-
gene192	ACIB2EUKG767963	Cap-associated protein CAF20	PP7435_Chr1-0180	-0.0725848	0.582583	0.0495376	0.692682	0.352274	0.00192483	-0.608831	1.11545e-05	F2QM58	BQ9382_C1-0965	protein_coding	SOP78866.1	GO:0003743; GO:0005737; GO:0005845; GO:0017148	cytoplasm [GO:0005737]; mRNA cap binding complex [GO:0005845]; translation initiation factor activity [GO:0003743]; negative regulation of translation [GO:0017148]	negative regulation of translation [GO:0017148]	cytoplasm [GO:0005737]; mRNA cap binding complex [GO:0005845]	translation initiation factor activity [GO:0003743]
gene1920	ACIB2EUKG769634	60S ribosomal protein L6	RPL6A PP7435_Chr2-0240	0.221937	0.23272	-0.303631	0.082849	0.175716	0.339113	-1.34649	6.14902e-11	F2QRA8	BQ9382_C2-1320	protein_coding	SOP80535.1	GO:0003735; GO:0005840; GO:0006412	ribosome [GO:0005840]; structural constituent of ribosome [GO:0003735]; translation [GO:0006412]	translation [GO:0006412]	ribosome [GO:0005840]	structural constituent of ribosome [GO:0003735]
gene1921	ACIB2EUKG769635	FKBP-like	FPR3 PP7435_Chr2-0241	1.18141	4.24e-28	0.723672	2.87e-11	1.22755	2e-30	-2.72177	4.63833e-85	F2QRA9	BQ9382_C2-1325	protein_coding	SOP80536.1	GO:0003755	peptidyl-prolyl cis-trans isomerase activity [GO:0003755]	-	-	peptidyl-prolyl cis-trans isomerase activity [GO:0003755]
gene1922	ACIB2EUKG769636	One of two isozymes of HMG-CoA reductase that catalyzes the conversion of HMG-CoA to mevalonate	HMG1 PP7435_Chr2-0242	-0.0571033	0.63473	-1.04728	4.19e-26	-0.171427	0.107215	-1.33758	6.23004e-28	F2QRB0	BQ9382_C2-1330	protein_coding	SOP80537.1	GO:0004420; GO:0005789; GO:0008299; GO:0015936; GO:0016021; GO:0050662	endoplasmic reticulum membrane [GO:0005789]; integral component of membrane [GO:0016021]; coenzyme binding [GO:0050662]; hydroxymethylglutaryl-CoA reductase (NADPH) activity [GO:0004420]; coenzyme A metabolic process [GO:0015936]; isoprenoid biosynthetic process [GO:0008299]	coenzyme A metabolic process [GO:0015936]; isoprenoid biosynthetic process [GO:0008299]	endoplasmic reticulum membrane [GO:0005789]; integral component of membrane [GO:0016021]	coenzyme binding [GO:0050662]; hydroxymethylglutaryl-CoA reductase (NADPH) activity [GO:0004420]
gene1923	ACIB2EUKG769637	Transcription initiation factor TFIID subunit 11 (TBP-associated factor 11) (TBP-associatedfactor 40kDa) (P40) (TAFII-40) (TAFII40)	TAF11 PP7435_Chr2-0243	0.605866	5.08e-05	0.549764	0.000207029	0.282676	0.0694394	0.63303	0.000486663	F2QRB1	BQ9382_C2-1335	protein_coding	SOP80538.1	GO:0003743; GO:0005634; GO:0006367; GO:0046982	nucleus [GO:0005634]; protein heterodimerization activity [GO:0046982]; translation initiation factor activity [GO:0003743]; transcription initiation from RNA polymerase II promoter [GO:0006367]	transcription initiation from RNA polymerase II promoter [GO:0006367]	nucleus [GO:0005634]	protein heterodimerization activity [GO:0046982]; translation initiation factor activity [GO:0003743]
gene1924	ACIB2EUKG769638	Cytochrome Bc1 Complex| Chain A| domain 1	AXL1 PP7435_Chr2-0244	-0.12241	0.467459	-0.018019	0.916857	-0.0654402	0.698418	0.589668	0.00103185	F2QRB2	BQ9382_C2-1340	protein_coding	SOP80539.1	GO:0004222; GO:0046872	metal ion binding [GO:0046872]; metalloendopeptidase activity [GO:0004222]	-	-	metal ion binding [GO:0046872]; metalloendopeptidase activity [GO:0004222]
gene1925	ACIB2EUKG769639	Genomic scaffold, Kuraishia_capsulata_scaffold_6	PP7435_Chr2-0245	0.347811	0.00533715	-0.842282	3.84e-12	-0.0482432	0.73179	-0.800579	1.22903e-07	A0A1G4KPT1	BQ9382_C2-1345	protein_coding	SOP80540.1	GO:0005739; GO:0035243	mitochondrion [GO:0005739]; protein-arginine omega-N symmetric methyltransferase activity [GO:0035243]	-	mitochondrion [GO:0005739]	protein-arginine omega-N symmetric methyltransferase activity [GO:0035243]
gene1926	ACIB2EUKG769640	Similar to Leucine carboxylmethyltransferase1 acc. no. Q4WS57	PPM1 PP7435_Chr2-0246	-0.450389	0.0424024	-0.584112	0.00621747	-0.334348	0.130405	-0.213877	0.446125	F2QRB4	BQ9382_C2-1350	protein_coding	SOP80541.1	GO:0008168; GO:0032259	methyltransferase activity [GO:0008168]; methylation [GO:0032259]	methylation [GO:0032259]	-	methyltransferase activity [GO:0008168]
[truncated: 4,393 more rows]
